# Supplementary material for: 2-Hydr­oxy-10-propargylpyrrolo[2,1-c][1,4]benzodiazepine-5,11-dione monohydrate
Source: Acta Crystallogr Sect E Struct Rep Online. 2010 Mar 3;66(Pt 4):o731. doi: 10.1107/S1600536810006896 (PMC2983934; doi:10.1107/S1600536810006896)
Supplement: Supplementary file 1 [file e-66-0o731-sup1.cif]

##############################################################################
###                                                                        ###
###        Electronic paper (Acta Crystallographica Section E)             ###
###                                                                        ###
##############################################################################
#                                                                            #
# This CIF contains the data in a paper accepted for publication in Acta     #
# Crystallographica Section E. It conforms to the requirements of Notes      #
# for Authors for Section E, and has been peer reviewed under the auspices   #
# of the IUCr Commission on Journals.                                        #
#                                                                            #
# Full details of the Crystallographic Information File format               #
# are given in the paper "The Crystallographic Information File (CIF):       #
# a New Standard Archive File for Crystallography" by S. R. Hall, F. H.      #
# Allen and I. D. Brown [Acta Cryst. (1991), A47, 655-685].                  #
#                                                                            #
# The current version of the core CIF dictionary is obtainable from          #
# ftp://ftp.iucr.org/pub/cif_core.dic. The current version number is 2.4.    #
#                                                                            #
# Software is freely available for graphical display of the structure(s) in  #
# this CIF.  For information consult the CIF home page http://www.iucr.org/  #
# cif/home.html                                                              #
#                                                                            #
# This file may be used for bona fide research purposes within the           #
# scientific community so long as proper attribution is given to the journal # 
# article from which it was obtained.                                        #
#                                                                            #
##############################################################################
                                             
data_global
_audit_creation_method     SHELXL-97
_journal_date_recd_electronic     2010-02-21
_journal_date_accepted     2010-02-23
_journal_name_full     'Acta Crystallographica, Section E'
_journal_year     2010
_journal_volume     66
_journal_issue      4
_journal_page_first     o731
_journal_page_last     o731
_journal_paper_category     QO
_journal_coeditor_code     BT5199
_publ_contact_author
;
     Dr. Seik Weng Ng
     Department of Chemistry
     University of Malaya
     50603 Kuala Lumpur
     Malaysia
;
_publ_contact_author_email     seikweng@um.edu.my
_publ_contact_author_fax     '03 7967 4193'
_publ_contact_author_phone     '03 7967 6778'
_publ_section_title
;
2-Hydroxy-10-propargylpyrrolo[2,1-<i>c</i>][1,4]benzodiazepine-5,11-dione
monohydrate
;
loop_
    _publ_author_name
    _publ_author_address
    'Ourahou, S.'
;
Laboratoire de Chimie Organique H\'et\'erocyclique
P\^ole de Comp\'etences Pharmacochimie
Universit\'e Mohammed V-Agdal
BP 1014 Avenue Ibn Batout
Rabat
Morocco
;
    'Chammache, M.'
;
Laboratoire de Chimie Organique H\'et\'erocyclique
P\^ole de Comp\'etences Pharmacochimie
Universit\'e Mohammed V-Agdal
BP 1014 Avenue Ibn Batout
Rabat
Morocco
;
    'Zouihri, H.'
;
CNRST
Division of UATRS Angle Allal Fassi/FAR
BP 8027 Hay Riad
10000 Rabat
Morocco
;
    'Essassi, El Mokhtar'
;
Laboratoire de Chimie Organique H\'et\'erocyclique
P\^ole de Comp\'etences Pharmacochimie
Universit\'e Mohammed V-Agdal
BP 1014 Avenue Ibn Batout
Rabat
Morocco
;
    'Ng, Seik Weng'
;
Department of Chemistry
University of Malaya
50603 Kuala Lumpur
Malaysia
;
_publ_section_synopsis     .
data_I
_audit_creation_method     SHELXL-97
_chemical_name_systematic
;
2-Hydroxy-10-propargylpyrrolo[2,1-<i>c</i>][1,4]benzodiazepine-5,11-dione
monohydrate
;
_chemical_name_common     ?
_chemical_formula_moiety     'C15 H14 N2 O3, H2 O'
_chemical_formula_sum     'C15 H16 N2 O4'
_chemical_formula_iupac     'C15 H14 N2 O3, H2 O'
_chemical_formula_weight     288.30
_chemical_melting_point     ?
_symmetry_cell_setting     Monoclinic
_symmetry_space_group_name_H-M     'P 21'
_symmetry_space_group_name_Hall     'P 2yb'
loop_
    _symmetry_equiv_pos_as_xyz
    'x, y, z'
    '-x, y+1/2, -z'
_cell_length_a     6.89770(10)
_cell_length_b     7.97610(10)
_cell_length_c     13.0680(2)
_cell_angle_alpha     90.00
_cell_angle_beta     99.1940(10)
_cell_angle_gamma     90.00
_cell_volume     709.72(2)
_cell_formula_units_Z     2
_cell_measurement_reflns_used     6455
_cell_measurement_theta_min     2.5
_cell_measurement_theta_max     34.3
_cell_measurement_temperature     293(2)
_exptl_crystal_description     Block
_exptl_crystal_colour     Colorless
_exptl_crystal_size_max     0.3
_exptl_crystal_size_mid     0.3
_exptl_crystal_size_min     0.3
_exptl_crystal_density_diffrn     1.349
_exptl_crystal_density_meas     ?
_exptl_crystal_density_method     'not measured'
_exptl_crystal_F_000     304
_exptl_absorpt_coefficient_mu     0.099
_exptl_absorpt_correction_type     None
_exptl_absorpt_process_details     ?
_exptl_absorpt_correction_T_min     ?
_exptl_absorpt_correction_T_max     ?
_diffrn_ambient_temperature     293(2)
_diffrn_radiation_type     MoK\a
_diffrn_radiation_wavelength     0.71073
_diffrn_radiation_source     'fine-focus sealed tube'
_diffrn_radiation_monochromator     graphite
_diffrn_measurement_device_type     'Bruker APEXII diffractometer'
_diffrn_measurement_method     '\f and \w scans'
_diffrn_detector_area_resol_mean     ?
_diffrn_reflns_number     9524
_diffrn_reflns_av_R_equivalents     0.0205
_diffrn_reflns_av_sigmaI/netI     0.0124
_diffrn_reflns_theta_min     1.58
_diffrn_reflns_theta_max     27.50
_diffrn_reflns_theta_full     27.50
_diffrn_measured_fraction_theta_max     1.000
_diffrn_measured_fraction_theta_full     1.000
_diffrn_reflns_limit_h_min     -8
_diffrn_reflns_limit_h_max     8
_diffrn_reflns_limit_k_min     -10
_diffrn_reflns_limit_k_max     10
_diffrn_reflns_limit_l_min     -16
_diffrn_reflns_limit_l_max     16
_diffrn_standards_number     0
_diffrn_standards_interval_count     0
_diffrn_standards_interval_time     0
_diffrn_standards_decay_%     0
_reflns_number_total     1744
_reflns_number_gt     1680
_reflns_threshold_expression     I>2\s(I)
_refine_ls_structure_factor_coef     Fsqd
_refine_ls_matrix_type     full
_refine_ls_R_factor_all     0.0311
_refine_ls_R_factor_gt     0.0291
_refine_ls_wR_factor_gt     0.0824
_refine_ls_wR_factor_ref     0.0943
_refine_ls_goodness_of_fit_ref     1.100
_refine_ls_restrained_S_all     1.099
_refine_ls_number_reflns     1744
_refine_ls_number_parameters     202
_refine_ls_number_restraints     4
_refine_ls_hydrogen_treatment     mixed
_refine_ls_weighting_scheme     calc
_refine_ls_weighting_details
         'calc w=1/[\s^2^(Fo^2^)+(0.0656P)^2^+0.0541P] where P=(Fo^2^+2Fc^2^)/3'
_atom_sites_solution_hydrogens     geom
_atom_sites_solution_primary     direct
_atom_sites_solution_secondary     difmap
_refine_ls_shift/su_max     0.001
_refine_ls_shift/su_mean     0.001
_refine_diff_density_max     0.182
_refine_diff_density_min     -0.162
_refine_ls_extinction_method     none
_refine_ls_extinction_coef     ?
_refine_ls_abs_structure_details     ?
loop_
    _atom_type_symbol
    _atom_type_description
    _atom_type_scat_dispersion_real
    _atom_type_scat_dispersion_imag
    _atom_type_scat_source
    'C' 'C' 0.0033 0.0000
                         'International Tables Vol C Tables 4.2.6.8 and 6.1.1.4'
    'H' 'H' 0.0000 0.0000
                         'International Tables Vol C Tables 4.2.6.8 and 6.1.1.4'
    'N' 'N' 0.0061 0.0000
                         'International Tables Vol C Tables 4.2.6.8 and 6.1.1.4'
    'O' 'O' 0.0106 0.0000
                         'International Tables Vol C Tables 4.2.6.8 and 6.1.1.4'
_computing_data_collection     'APEX2 (Bruker, 2005)'
_computing_cell_refinement     'SAINT (Bruker, 2005)'
_computing_data_reduction     'SAINT (Bruker, 2005)'
_computing_structure_solution     'SHELXS97 (Sheldrick, 2008)'
_computing_structure_refinement     'SHELXL97 (Sheldrick, 2008)'
_computing_molecular_graphics     'X-SEED (Barbour, 2001)'
_computing_publication_material     'publCIF (Westrip, 2010)'
loop_
    _atom_site_type_symbol
    _atom_site_label
    _atom_site_fract_x
    _atom_site_fract_y
    _atom_site_fract_z
    _atom_site_U_iso_or_equiv
    _atom_site_adp_type
    _atom_site_calc_flag
    _atom_site_refinement_flags
    _atom_site_occupancy
    _atom_site_disorder_assembly
    _atom_site_disorder_group
    O O1 0.2007(2) 0.5000(2) 0.37937(11) 0.0464(4) Uani d . 1 . .
    O O2 0.0918(2) 1.01924(19) 0.13444(13) 0.0503(4) Uani d . 1 . .
    O O3 0.4060(2) 0.4426(2) 0.06723(14) 0.0561(4) Uani d D 1 . .
    O O1W 0.6986(2) 0.6295(2) 0.01457(11) 0.0465(4) Uani d D 1 . .
    N N1 -0.0173(2) 0.7109(2) 0.37874(10) 0.0320(3) Uani d . 1 . .
    N N2 0.1101(2) 0.74500(19) 0.17437(11) 0.0317(3) Uani d . 1 . .
    C C1 -0.1606(2) 0.8238(2) 0.32657(12) 0.0301(3) Uani d . 1 . .
    C C2 -0.3329(2) 0.8493(3) 0.36900(14) 0.0377(4) Uani d . 1 . .
    H H2 -0.3559 0.7850 0.4252 0.045 Uiso calc R 1 . .
    C C3 -0.4683(3) 0.9684(3) 0.32844(16) 0.0456(5) Uani d . 1 . .
    H H3A -0.5816 0.9835 0.3576 0.055 Uiso calc R 1 . .
    C C4 -0.4380(3) 1.0654(3) 0.24530(15) 0.0466(5) Uani d . 1 . .
    H H4 -0.5281 1.1478 0.2194 0.056 Uiso calc R 1 . .
    C C5 -0.2715(3) 1.0388(3) 0.20077(14) 0.0410(4) Uani d . 1 . .
    H H5 -0.2512 1.1033 0.1442 0.049 Uiso calc R 1 . .
    C C6 -0.1333(2) 0.9169(2) 0.23914(12) 0.0311(3) Uani d . 1 . .
    C C7 0.0340(3) 0.8983(2) 0.17963(13) 0.0330(3) Uani d . 1 . .
    C C8 0.2643(3) 0.7095(2) 0.11252(15) 0.0392(4) Uani d . 1 . .
    H H8A 0.3734 0.7867 0.1290 0.047 Uiso calc R 1 . .
    H H8B 0.2141 0.7161 0.0389 0.047 Uiso calc R 1 . .
    C C9 0.3253(3) 0.5312(2) 0.14444(15) 0.0380(4) Uani d . 1 . .
    H H9 0.4195 0.5329 0.2091 0.046 Uiso calc R 1 . .
    C C10 0.1339(3) 0.4509(2) 0.16327(16) 0.0387(4) Uani d . 1 . .
    H H10A 0.1590 0.3553 0.2094 0.046 Uiso calc R 1 . .
    H H10B 0.0562 0.4146 0.0986 0.046 Uiso calc R 1 . .
    C C11 0.0298(2) 0.5904(2) 0.21314(12) 0.0308(3) Uani d . 1 . .
    H H11A -0.1126 0.5841 0.1909 0.037 Uiso calc R 1 . .
    C C12 0.0799(2) 0.5931(2) 0.33103(12) 0.0319(3) Uani d . 1 . .
    C C13 0.0327(3) 0.7196(3) 0.49276(13) 0.0362(4) Uani d . 1 . .
    H H13A -0.0758 0.7703 0.5204 0.043 Uiso calc R 1 . .
    H H13B 0.0502 0.6067 0.5204 0.043 Uiso calc R 1 . .
    C C14 0.2105(3) 0.8159(3) 0.52714(13) 0.0402(4) Uani d . 1 . .
    C C15 0.3548(3) 0.8909(4) 0.55819(18) 0.0568(6) Uani d . 1 . .
    H H15 0.4689 0.9501 0.5827 0.068 Uiso calc . 1 . .
    H H3 0.498(3) 0.499(4) 0.049(2) 0.065(8) Uiso d D 1 . .
    H H11 0.760(4) 0.587(4) -0.0291(19) 0.065(8) Uiso d D 1 . .
    H H12 0.663(4) 0.725(2) -0.009(2) 0.058(8) Uiso d D 1 . .
loop_
    _atom_site_aniso_label
    _atom_site_aniso_U_11
    _atom_site_aniso_U_22
    _atom_site_aniso_U_33
    _atom_site_aniso_U_12
    _atom_site_aniso_U_13
    _atom_site_aniso_U_23
    O1 0.0455(7) 0.0516(9) 0.0432(7) 0.0169(7) 0.0107(6) 0.0127(6)
    O2 0.0618(9) 0.0320(7) 0.0644(9) 0.0021(7) 0.0322(7) 0.0110(7)
    O3 0.0670(10) 0.0393(8) 0.0728(11) -0.0023(8) 0.0442(9) -0.0149(8)
    O1W 0.0522(8) 0.0481(9) 0.0430(7) 0.0059(7) 0.0196(6) 0.0032(6)
    N1 0.0346(7) 0.0360(8) 0.0258(6) 0.0029(6) 0.0058(5) 0.0028(6)
    N2 0.0376(7) 0.0276(7) 0.0324(7) -0.0025(6) 0.0138(6) -0.0006(5)
    C1 0.0315(7) 0.0298(7) 0.0288(7) 0.0000(6) 0.0046(6) -0.0032(6)
    C2 0.0358(8) 0.0443(10) 0.0344(8) 0.0016(8) 0.0098(6) 0.0005(7)
    C3 0.0353(9) 0.0591(13) 0.0434(9) 0.0101(9) 0.0097(7) -0.0037(9)
    C4 0.0435(9) 0.0510(12) 0.0439(9) 0.0178(9) 0.0024(7) 0.0002(9)
    C5 0.0481(10) 0.0391(10) 0.0360(8) 0.0083(8) 0.0072(7) 0.0042(8)
    C6 0.0341(7) 0.0290(8) 0.0305(7) 0.0003(6) 0.0060(6) -0.0019(6)
    C7 0.0377(8) 0.0304(8) 0.0324(7) -0.0006(7) 0.0106(6) 0.0011(6)
    C8 0.0488(10) 0.0324(9) 0.0416(9) -0.0030(8) 0.0233(8) -0.0029(7)
    C9 0.0418(9) 0.0337(9) 0.0419(9) 0.0012(7) 0.0169(7) -0.0049(7)
    C10 0.0466(9) 0.0272(8) 0.0455(10) -0.0029(7) 0.0169(8) -0.0051(7)
    C11 0.0339(7) 0.0262(7) 0.0334(7) -0.0019(6) 0.0089(6) -0.0001(6)
    C12 0.0307(7) 0.0324(8) 0.0338(7) -0.0001(7) 0.0086(6) 0.0043(7)
    C13 0.0412(9) 0.0408(9) 0.0265(7) 0.0014(8) 0.0054(6) 0.0031(7)
    C14 0.0420(9) 0.0468(11) 0.0313(7) 0.0063(8) 0.0040(7) 0.0016(8)
    C15 0.0472(10) 0.0728(16) 0.0483(11) -0.0071(12) 0.0014(8) -0.0078(12)
loop_
    _geom_bond_atom_site_label_1
    _geom_bond_atom_site_label_2
    _geom_bond_site_symmetry_2
    _geom_bond_distance
    _geom_bond_publ_flag
    O1 C12 . 1.215(2) ?
    O2 C7 . 1.230(2) ?
    O3 C9 . 1.416(2) ?
    O3 H3 . 0.838(10) ?
    O1W H11 . 0.835(10) ?
    O1W H12 . 0.843(10) ?
    N1 C12 . 1.362(2) ?
    N1 C1 . 1.428(2) ?
    N1 C13 . 1.476(2) ?
    N2 C7 . 1.336(2) ?
    N2 C8 . 1.463(2) ?
    N2 C11 . 1.474(2) ?
    C1 C6 . 1.400(2) ?
    C1 C2 . 1.404(2) ?
    C2 C3 . 1.377(3) ?
    C2 H2 . 0.9300 ?
    C3 C4 . 1.377(3) ?
    C3 H3A . 0.9300 ?
    C4 C5 . 1.384(3) ?
    C4 H4 . 0.9300 ?
    C5 C6 . 1.398(2) ?
    C5 H5 . 0.9300 ?
    C6 C7 . 1.498(2) ?
    C8 C9 . 1.523(3) ?
    C8 H8A . 0.9700 ?
    C8 H8B . 0.9700 ?
    C9 C10 . 1.522(3) ?
    C9 H9 . 0.9800 ?
    C10 C11 . 1.526(2) ?
    C10 H10A . 0.9700 ?
    C10 H10B . 0.9700 ?
    C11 C12 . 1.524(2) ?
    C11 H11A . 0.9800 ?
    C13 C14 . 1.456(3) ?
    C13 H13A . 0.9700 ?
    C13 H13B . 0.9700 ?
    C14 C15 . 1.176(3) ?
    C15 H15 . 0.9300 ?
loop_
    _geom_angle_atom_site_label_1
    _geom_angle_atom_site_label_2
    _geom_angle_atom_site_label_3
    _geom_angle_site_symmetry_1
    _geom_angle_site_symmetry_3
    _geom_angle
    _geom_angle_publ_flag
    C9 O3 H3 . . 109(2) ?
    H11 O1W H12 . . 106(3) ?
    C12 N1 C1 . . 124.80(13) ?
    C12 N1 C13 . . 116.23(14) ?
    C1 N1 C13 . . 118.96(14) ?
    C7 N2 C8 . . 122.10(15) ?
    C7 N2 C11 . . 125.15(13) ?
    C8 N2 C11 . . 111.97(14) ?
    C6 C1 C2 . . 118.58(15) ?
    C6 C1 N1 . . 123.42(14) ?
    C2 C1 N1 . . 117.90(14) ?
    C3 C2 C1 . . 120.83(17) ?
    C3 C2 H2 . . 119.6 ?
    C1 C2 H2 . . 119.6 ?
    C4 C3 C2 . . 120.81(17) ?
    C4 C3 H3A . . 119.6 ?
    C2 C3 H3A . . 119.6 ?
    C3 C4 C5 . . 119.09(19) ?
    C3 C4 H4 . . 120.5 ?
    C5 C4 H4 . . 120.5 ?
    C4 C5 C6 . . 121.35(17) ?
    C4 C5 H5 . . 119.3 ?
    C6 C5 H5 . . 119.3 ?
    C5 C6 C1 . . 119.23(15) ?
    C5 C6 C7 . . 114.86(15) ?
    C1 C6 C7 . . 125.91(15) ?
    O2 C7 N2 . . 122.21(15) ?
    O2 C7 C6 . . 120.45(16) ?
    N2 C7 C6 . . 117.27(15) ?
    N2 C8 C9 . . 102.88(14) ?
    N2 C8 H8A . . 111.2 ?
    C9 C8 H8A . . 111.2 ?
    N2 C8 H8B . . 111.2 ?
    C9 C8 H8B . . 111.2 ?
    H8A C8 H8B . . 109.1 ?
    O3 C9 C10 . . 110.79(16) ?
    O3 C9 C8 . . 113.19(16) ?
    C10 C9 C8 . . 103.21(15) ?
    O3 C9 H9 . . 109.8 ?
    C10 C9 H9 . . 109.8 ?
    C8 C9 H9 . . 109.8 ?
    C9 C10 C11 . . 103.99(14) ?
    C9 C10 H10A . . 111.0 ?
    C11 C10 H10A . . 111.0 ?
    C9 C10 H10B . . 111.0 ?
    C11 C10 H10B . . 111.0 ?
    H10A C10 H10B . . 109.0 ?
    N2 C11 C12 . . 107.39(14) ?
    N2 C11 C10 . . 103.60(12) ?
    C12 C11 C10 . . 113.32(15) ?
    N2 C11 H11A . . 110.8 ?
    C12 C11 H11A . . 110.8 ?
    C10 C11 H11A . . 110.8 ?
    O1 C12 N1 . . 122.04(15) ?
    O1 C12 C11 . . 122.86(16) ?
    N1 C12 C11 . . 115.08(14) ?
    C14 C13 N1 . . 112.68(14) ?
    C14 C13 H13A . . 109.1 ?
    N1 C13 H13A . . 109.1 ?
    C14 C13 H13B . . 109.1 ?
    N1 C13 H13B . . 109.1 ?
    H13A C13 H13B . . 107.8 ?
    C15 C14 C13 . . 177.6(2) ?
    C14 C15 H15 . . 180.0 ?
loop_
    _geom_torsion_atom_site_label_1
    _geom_torsion_atom_site_label_2
    _geom_torsion_atom_site_label_3
    _geom_torsion_atom_site_label_4
    _geom_torsion_site_symmetry_1
    _geom_torsion_site_symmetry_2
    _geom_torsion_site_symmetry_3
    _geom_torsion_site_symmetry_4
    _geom_torsion
    _geom_torsion_publ_flag
    C12 N1 C1 C6 . . . . -47.5(2) ?
    C13 N1 C1 C6 . . . . 132.32(17) ?
    C12 N1 C1 C2 . . . . 136.14(18) ?
    C13 N1 C1 C2 . . . . -44.0(2) ?
    C6 C1 C2 C3 . . . . -2.8(3) ?
    N1 C1 C2 C3 . . . . 173.70(18) ?
    C1 C2 C3 C4 . . . . 0.0(3) ?
    C2 C3 C4 C5 . . . . 1.8(3) ?
    C3 C4 C5 C6 . . . . -0.6(3) ?
    C4 C5 C6 C1 . . . . -2.2(3) ?
    C4 C5 C6 C7 . . . . 177.42(19) ?
    C2 C1 C6 C5 . . . . 3.9(2) ?
    N1 C1 C6 C5 . . . . -172.45(16) ?
    C2 C1 C6 C7 . . . . -175.72(16) ?
    N1 C1 C6 C7 . . . . 8.0(3) ?
    C8 N2 C7 O2 . . . . -1.4(3) ?
    C11 N2 C7 O2 . . . . -170.47(17) ?
    C8 N2 C7 C6 . . . . 175.64(16) ?
    C11 N2 C7 C6 . . . . 6.6(3) ?
    C5 C6 C7 O2 . . . . 30.1(3) ?
    C1 C6 C7 O2 . . . . -150.25(19) ?
    C5 C6 C7 N2 . . . . -146.98(17) ?
    C1 C6 C7 N2 . . . . 32.6(3) ?
    C7 N2 C8 C9 . . . . 171.01(16) ?
    C11 N2 C8 C9 . . . . -18.65(19) ?
    N2 C8 C9 O3 . . . . 154.01(16) ?
    N2 C8 C9 C10 . . . . 34.20(19) ?
    O3 C9 C10 C11 . . . . -159.11(16) ?
    C8 C9 C10 C11 . . . . -37.66(19) ?
    C7 N2 C11 C12 . . . . -74.4(2) ?
    C8 N2 C11 C12 . . . . 115.58(16) ?
    C7 N2 C11 C10 . . . . 165.40(18) ?
    C8 N2 C11 C10 . . . . -4.59(18) ?
    C9 C10 C11 N2 . . . . 26.07(18) ?
    C9 C10 C11 C12 . . . . -89.97(17) ?
    C1 N1 C12 O1 . . . . -179.99(17) ?
    C13 N1 C12 O1 . . . . 0.2(2) ?
    C1 N1 C12 C11 . . . . 1.6(2) ?
    C13 N1 C12 C11 . . . . -178.26(14) ?
    N2 C11 C12 O1 . . . . -109.22(19) ?
    C10 C11 C12 O1 . . . . 4.6(2) ?
    N2 C11 C12 N1 . . . . 69.19(18) ?
    C10 C11 C12 N1 . . . . -177.03(14) ?
    C12 N1 C13 C14 . . . . 81.9(2) ?
    C1 N1 C13 C14 . . . . -97.99(19) ?
    N1 C13 C14 C15 . . . . -158(6) ?
loop_
    _geom_hbond_atom_site_label_D
    _geom_hbond_atom_site_label_H
    _geom_hbond_atom_site_label_A
    _geom_hbond_site_symmetry_A
    _geom_hbond_distance_DH
    _geom_hbond_distance_HA
    _geom_hbond_distance_DA
    _geom_hbond_angle_DHA
    _geom_hbond_publ_flag
    O3 H3 O1w . 0.840(10)
                        1.850(10)
                                2.686(2) 177(3) yes
    O1w H11 O2 2_645 0.840(10)
                             1.920(10)
                                     2.7485(19) 172(4) yes
    O1w H12 O3 2_655 0.840(10)
                             1.920(10)
                                     2.767(2) 177(3) yes
    C15 H15 O1 2_656 0.93 2.29 3.166(3) 157 yes
