# Supplementary material for: 2-Hydr­oxy-10-propargylpyrrolo[2,1-c][1,4]benzodiazepine-5,11-dione monohydrate
Source: Acta Crystallogr Sect E Struct Rep Online. 2010 Mar 3;66(Pt 4):o731. doi: 10.1107/S1600536810006896 (PMC2983934; doi:10.1107/S1600536810006896)
Supplement: Supplementary file 2 [file e-66-0o731-Isup2.hkl]

# 
# h,k,l, Fc-squared, Fo-squared, sigma(Fo-squared) and status flag 
# 
data_I
_shelx_title '  P21' 
_shelx_refln_list_code          4 
_shelx_F_calc_maximum       70.34 
_exptl_crystal_F_000       304.00 
_reflns_d_resolution_high  0.7696 
 
loop_ 
 _symmetry_equiv_pos_as_xyz 
 'x, y, z' 
 '-x, y+1/2, -z' 
 
_cell_length_a     6.8977 
_cell_length_b     7.9761 
_cell_length_c    13.0680 
_cell_angle_alpha  90.000 
_cell_angle_beta   99.194 
_cell_angle_gamma  90.000 
 
_shelx_F_squared_multiplier     1.000 
 
loop_ 
 _refln_index_h 
 _refln_index_k 
 _refln_index_l 
 _refln_F_squared_calc 
 _refln_F_squared_meas 
 _refln_F_squared_sigma 
 _refln_observed_status 
   1   0   0     1851.65     1737.96     26.45 o 
   2   0   0       34.92       25.81      0.49 o 
   3   0   0      134.24      142.88      2.28 o 
   4   0   0        6.56        7.56      0.32 o 
   5   0   0       12.33       13.03      0.39 o 
   6   0   0       11.67        9.74      0.59 o 
   7   0   0        7.91        7.31      0.46 o 
   8   0   0        0.49        0.31      0.30 o 
   1   1   0     2295.44     2172.27     17.18 o 
   2   1   0      110.75      105.22      1.07 o 
   3   1   0       80.91       85.71      1.15 o 
   4   1   0      218.74      220.71      2.21 o 
   5   1   0      140.28      139.63      1.33 o 
   6   1   0       51.37       50.82      0.81 o 
   7   1   0       16.34       16.17      0.99 o 
   8   1   0        3.12        3.09      0.28 o 
   0   2   0     1453.04     1493.21     13.21 o 
   1   2   0      705.17      714.22      5.15 o 
   2   2   0       33.71       36.97      0.45 o 
   3   2   0      404.15      424.34      3.82 o 
   4   2   0      311.81      304.13      2.59 o 
   5   2   0       53.80       52.81      0.68 o 
   6   2   0       58.96       59.44      0.77 o 
   7   2   0        3.57        3.58      0.31 o 
   8   2   0       10.54       12.67      0.60 o 
   1   3   0      558.54      599.16      4.28 o 
   2   3   0      389.82      418.89      2.92 o 
   3   3   0       73.82       73.48      0.63 o 
   4   3   0       98.87      102.21      0.87 o 
   5   3   0       77.26       74.84      0.81 o 
   6   3   0       75.52       78.62      1.04 o 
   7   3   0       30.16       30.00      0.72 o 
   8   3   0        2.49        2.28      0.27 o 
   0   4   0      174.05      178.43      1.56 o 
   1   4   0       36.75       37.25      0.36 o 
   2   4   0      150.20      165.58      1.24 o 
   3   4   0      136.51      143.20      1.01 o 
   4   4   0        3.29        3.48      0.15 o 
   5   4   0        3.14        3.88      0.17 o 
   6   4   0       10.94       10.38      0.34 o 
   7   4   0       14.83       13.96      0.55 o 
   8   4   0       21.63       24.22      0.66 o 
   1   5   0      163.16      180.19      1.35 o 
   2   5   0      109.20      110.90      0.98 o 
   3   5   0      194.08      193.95      1.66 o 
   4   5   0       70.90       70.62      0.97 o 
   5   5   0        6.61        5.53      0.22 o 
   6   5   0        4.72        4.96      0.23 o 
   7   5   0       16.29       16.99      0.50 o 
   0   6   0       84.47       80.26      1.05 o 
   1   6   0      103.70      103.50      0.92 o 
   2   6   0      184.05      188.35      2.44 o 
   3   6   0      134.35      136.03      1.24 o 
   4   6   0       39.63       38.21      0.55 o 
   5   6   0        1.08        0.82      0.17 o 
   6   6   0       10.95       11.85      0.37 o 
   7   6   0        4.88        6.82      0.36 o 
   1   7   0       47.62       44.99      0.59 o 
   2   7   0      100.07       97.27      1.95 o 
   3   7   0      229.66      214.97      3.04 o 
   4   7   0        7.94        6.68      0.26 o 
   5   7   0        9.38        9.38      0.34 o 
   6   7   0       11.69       11.70      0.40 o 
   0   8   0       33.64       36.65      0.96 o 
   1   8   0       15.29       14.17      0.38 o 
   2   8   0       19.07       19.15      0.57 o 
   3   8   0       10.71       10.12      0.37 o 
   4   8   0        3.49        3.98      0.33 o 
   5   8   0       15.15       16.09      0.57 o 
   1   9   0        8.55        8.02      0.36 o 
   2   9   0        3.43        3.04      0.27 o 
   3   9   0       13.46       12.89      0.41 o 
   4   9   0        2.40        2.55      0.27 o 
   0  10   0       52.41       53.71      1.44 o 
   1  10   0       34.08       36.32      0.76 o 
   2  10   0       14.24       14.96      0.59 o 
  -8   0   1        0.25        0.01      0.29 o 
  -7   0   1        9.60        8.55      0.50 o 
  -6   0   1        1.53        0.88      0.23 o 
  -5   0   1       92.69       87.63      1.29 o 
  -4   0   1       29.53       33.56      0.71 o 
  -3   0   1      490.94      519.60      7.85 o 
  -2   0   1      333.10      381.18      4.71 o 
  -1   0   1       11.50        8.02      0.15 o 
   0   0   1       40.94       -0.02      0.01 o 
   1   0   1      744.47      699.59      6.94 o 
   2   0   1     1677.19     1585.31     17.60 o 
   3   0   1       75.37       83.82      1.84 o 
   4   0   1      378.46      418.67      4.70 o 
   5   0   1      291.60      299.33      4.07 o 
   6   0   1      182.81      189.12      3.72 o 
   7   0   1       75.10       72.37      2.16 o 
   8   0   1        3.68        3.18      0.43 o 
  -8   1   1        6.04        5.96      0.32 o 
  -7   1   1        3.79        3.72      0.38 o 
  -6   1   1       39.80       38.73      0.54 o 
  -5   1   1       95.98       84.92      0.98 o 
  -4   1   1       11.94       12.19      0.21 o 
  -3   1   1       80.73       83.60      0.81 o 
  -2   1   1      183.02      178.17      2.56 o 
  -1   1   1     2006.60     1954.25     15.69 o 
   0   1   1     2565.50     2070.29     37.38 o 
   1   1   1      916.10      882.79      6.15 o 
   2   1   1      998.49      999.75      8.91 o 
   3   1   1      148.09      151.21      1.35 o 
   4   1   1       44.29       40.82      0.47 o 
   5   1   1       21.93       20.78      0.33 o 
   6   1   1        6.09        4.74      0.24 o 
   7   1   1       37.63       40.18      1.27 o 
   8   1   1        4.85        4.71      0.32 o 
  -8   2   1       12.18       11.74      0.43 o 
  -7   2   1       32.53       33.17      1.02 o 
  -6   2   1      133.36      134.54      2.19 o 
  -5   2   1      139.84      131.76      1.58 o 
  -4   2   1       40.27       42.78      0.49 o 
  -3   2   1      403.11      431.03      3.62 o 
  -2   2   1     1243.31     1268.24     10.19 o 
  -1   2   1      677.68      686.63      4.86 o 
   0   2   1     1427.76     1477.32      9.77 o 
   1   2   1     1038.18     1030.92      6.78 o 
   2   2   1     1440.28     1501.57     12.55 o 
   3   2   1       59.14       74.40      0.73 o 
   4   2   1       45.08       45.33      0.54 o 
   5   2   1       50.35       50.40      0.62 o 
   6   2   1       58.06       56.81      0.82 o 
   7   2   1        9.04        8.77      0.43 o 
   8   2   1        2.48        2.30      0.34 o 
  -8   3   1       22.84       23.19      0.56 o 
  -7   3   1       67.82       70.82      0.96 o 
  -6   3   1      103.04      100.76      1.71 o 
  -5   3   1       94.51       96.25      0.94 o 
  -4   3   1      293.35      304.97      2.55 o 
  -3   3   1      241.47      251.43      1.99 o 
  -2   3   1       52.10       54.93      0.45 o 
  -1   3   1      941.14      981.45      6.14 o 
   0   3   1       76.82       74.79      0.62 o 
   1   3   1       94.21       96.87      0.68 o 
   2   3   1      810.53      878.84      6.03 o 
   3   3   1        4.66        4.28      0.14 o 
   4   3   1        2.32        3.08      0.32 o 
   5   3   1        2.12        1.94      0.14 o 
   6   3   1       43.14       44.53      0.71 o 
   7   3   1        1.77        2.12      0.28 o 
   8   3   1        1.10        1.09      0.41 o 
  -8   4   1        5.19        5.50      0.50 o 
  -7   4   1       29.99       30.62      0.67 o 
  -6   4   1       63.28       63.45      0.89 o 
  -5   4   1      223.66      228.98      1.93 o 
  -4   4   1      291.37      291.98      2.25 o 
  -3   4   1      130.32      151.43      1.09 o 
  -2   4   1      258.91      287.30      2.14 o 
  -1   4   1      222.04      256.07      1.89 o 
   0   4   1       87.65       94.09      0.70 o 
   1   4   1      627.78      653.70      4.57 o 
   2   4   1       78.13       93.18      0.79 o 
   3   4   1        8.40        9.06      0.18 o 
   4   4   1       82.94       79.21      0.77 o 
   5   4   1       16.33       17.21      0.34 o 
   6   4   1        1.01        0.72      0.17 o 
   7   4   1        1.16        0.48      0.25 o 
   8   4   1       15.36       15.02      0.62 o 
  -7   5   1       12.15       14.27      0.46 o 
  -6   5   1       14.34       14.34      0.37 o 
  -5   5   1        9.41        8.83      0.29 o 
  -4   5   1        0.70        0.76      0.11 o 
  -3   5   1      120.99      110.63      1.13 o 
  -2   5   1       36.82       41.21      0.42 o 
  -1   5   1        4.04        5.56      0.16 o 
   0   5   1       14.24       14.94      0.20 o 
   1   5   1       34.11       37.13      0.64 o 
   2   5   1       51.85       48.95      0.48 o 
   3   5   1       71.90       69.31      0.66 o 
   4   5   1       58.80       55.90      0.68 o 
   5   5   1       35.85       37.57      0.59 o 
   6   5   1        1.89        2.03      0.19 o 
   7   5   1        4.85        5.79      0.34 o 
  -7   6   1        5.34        6.81      0.44 o 
  -6   6   1       10.23        9.18      0.33 o 
  -5   6   1       39.10       37.61      0.77 o 
  -4   6   1       25.71       23.19      0.38 o 
  -3   6   1       69.62       69.45      0.85 o 
  -2   6   1        6.63        6.28      0.27 o 
  -1   6   1        1.75        1.13      0.10 o 
   0   6   1       57.51       56.05      0.64 o 
   1   6   1        5.55        5.30      0.15 o 
   2   6   1       67.85       69.45      0.85 o 
   3   6   1       94.24       87.88      1.00 o 
   4   6   1       22.35       18.63      0.42 o 
   5   6   1       10.69       10.72      0.34 o 
   6   6   1        3.67        4.54      0.27 o 
   7   6   1        5.56        6.92      0.40 o 
  -6   7   1       22.45       23.77      0.58 o 
  -5   7   1       17.15       17.28      0.43 o 
  -4   7   1        4.15        4.35      0.22 o 
  -3   7   1       38.76       35.47      0.56 o 
  -2   7   1       18.58       16.40      0.38 o 
  -1   7   1      150.31      157.99      2.13 o 
   0   7   1      115.61      114.88      1.60 o 
   1   7   1      252.75      259.03      2.77 o 
   2   7   1       87.13       86.68      1.32 o 
   3   7   1       13.63       13.63      0.35 o 
   4   7   1       12.27       12.74      0.34 o 
   5   7   1        2.09        1.80      0.21 o 
   6   7   1        4.47        4.24      0.31 o 
  -5   8   1        3.20        3.47      0.26 o 
  -4   8   1        0.61        0.49      0.19 o 
  -3   8   1       14.91       14.44      0.43 o 
  -2   8   1       23.03       20.78      0.69 o 
  -1   8   1       51.39       50.56      0.88 o 
   0   8   1       35.56       32.90      0.72 o 
   1   8   1       26.63       27.58      0.55 o 
   2   8   1       72.49       76.32      1.26 o 
   3   8   1        8.46        8.45      0.34 o 
   4   8   1        6.39        5.46      0.30 o 
   5   8   1        4.00        3.68      0.36 o 
  -4   9   1        3.38        2.28      0.34 o 
  -3   9   1        2.72        3.02      0.26 o 
  -2   9   1        1.03        1.02      0.23 o 
  -1   9   1       55.52       59.24      1.07 o 
   0   9   1       33.27       34.45      0.66 o 
   1   9   1       47.42       48.43      0.99 o 
   2   9   1        9.93       11.01      0.41 o 
   3   9   1        5.11        5.14      0.34 o 
   4   9   1        4.97        5.64      0.38 o 
  -2  10   1       18.30       17.51      0.52 o 
  -1  10   1        6.16        5.88      0.35 o 
   0  10   1       11.15       11.51      0.51 o 
   1  10   1        4.29        4.07      0.32 o 
   2  10   1        3.37        2.98      0.31 o 
  -8   0   2        0.28        0.17      0.29 o 
  -7   0   2        1.62        1.43      0.38 o 
  -6   0   2        3.82        2.89      0.39 o 
  -5   0   2       16.20       15.35      0.47 o 
  -4   0   2      345.86      356.65      5.64 o 
  -3   0   2     2789.99     2801.62     34.34 o 
  -2   0   2      738.38      736.57      9.08 o 
  -1   0   2      655.37      644.27      8.06 o 
   0   0   2      400.28      366.30      5.21 o 
   1   0   2     4668.20     4153.45     46.75 o 
   2   0   2      280.48      290.46      2.93 o 
   3   0   2       54.50       52.47      0.84 o 
   4   0   2       18.70       17.66      0.42 o 
   5   0   2       86.94       85.28      1.15 o 
   6   0   2        9.56       11.61      0.45 o 
   7   0   2       75.68       66.71      2.08 o 
   8   0   2        3.95        3.18      0.64 o 
  -8   1   2        2.20        1.59      0.24 o 
  -7   1   2       57.78       55.31      0.86 o 
  -6   1   2       71.46       67.29      0.84 o 
  -5   1   2        6.87        5.58      0.16 o 
  -4   1   2      115.56      119.92      1.14 o 
  -3   1   2       14.70       20.19      0.31 o 
  -2   1   2      663.82      698.13      5.62 o 
  -1   1   2       22.15       23.84      0.26 o 
   0   1   2       46.60       49.42      0.44 o 
   1   1   2     4947.81     4629.22     33.00 o 
   2   1   2        8.51        7.57      0.12 o 
   3   1   2       49.78       50.65      0.57 o 
   4   1   2       98.67      102.71      1.10 o 
   5   1   2       50.71       56.11      0.64 o 
   6   1   2      114.62      108.86      1.76 o 
   7   1   2        4.68        3.76      0.98 o 
   8   1   2        1.01        0.55      0.30 o 
  -8   2   2        4.80        5.25      0.29 o 
  -7   2   2        6.78        7.93      0.29 o 
  -6   2   2       37.88       38.95      0.58 o 
  -5   2   2       14.44       12.58      0.22 o 
  -4   2   2       24.84       27.27      0.36 o 
  -3   2   2      345.74      356.53      3.17 o 
  -2   2   2      263.94      259.87      2.34 o 
  -1   2   2      765.67      775.45      5.50 o 
   0   2   2     1086.88     1085.03      8.97 o 
   1   2   2     1301.69     1320.22      8.40 o 
   2   2   2      193.87      183.83      1.53 o 
   3   2   2      371.94      387.28      3.33 o 
   4   2   2      140.96      138.45      1.30 o 
   5   2   2       68.62       65.45      1.43 o 
   6   2   2       34.03       32.60      0.65 o 
   7   2   2       27.07       26.92      0.70 o 
   8   2   2        2.61        2.60      0.49 o 
  -8   3   2        8.90       10.09      0.36 o 
  -7   3   2       31.25       30.97      0.53 o 
  -6   3   2      224.26      220.29      2.75 o 
  -5   3   2      484.27      487.87      4.32 o 
  -4   3   2      141.03      153.76      1.55 o 
  -3   3   2      321.31      345.49      3.48 o 
  -2   3   2      441.57      476.41      3.93 o 
  -1   3   2      626.76      650.14      4.64 o 
   0   3   2      379.43      394.24      2.73 o 
   1   3   2       13.67       12.07      0.15 o 
   2   3   2      672.40      744.32      5.25 o 
   3   3   2      194.47      191.57      1.54 o 
   4   3   2        7.51        7.89      0.21 o 
   5   3   2       23.47       21.80      0.38 o 
   6   3   2       16.78       18.12      0.40 o 
   7   3   2        7.98        8.75      0.55 o 
   8   3   2       12.77       13.19      0.60 o 
  -8   4   2        3.37        3.09      0.35 o 
  -7   4   2       17.96       16.79      0.47 o 
  -6   4   2       52.43       50.61      0.74 o 
  -5   4   2      181.18      181.76      1.81 o 
  -4   4   2       69.05       70.86      0.72 o 
  -3   4   2      274.88      297.11      2.30 o 
  -2   4   2      405.86      463.00      3.38 o 
  -1   4   2      236.67      268.69      1.74 o 
   0   4   2      192.48      210.72      1.45 o 
   1   4   2      159.37      166.49      1.44 o 
   2   4   2       64.22       64.94      0.60 o 
   3   4   2      137.09      133.47      1.12 o 
   4   4   2       13.91       13.38      0.25 o 
   5   4   2       47.73       47.22      0.59 o 
   6   4   2       39.68       39.30      0.62 o 
   7   4   2       27.34       30.23      0.71 o 
  -7   5   2        3.68        3.12      0.23 o 
  -6   5   2       26.64       27.64      0.49 o 
  -5   5   2       28.70       28.02      0.42 o 
  -4   5   2      105.23      106.72      1.07 o 
  -3   5   2       48.10       47.87      0.47 o 
  -2   5   2      107.76      115.94      1.08 o 
  -1   5   2      162.07      159.02      1.13 o 
   0   5   2       19.74       19.31      0.28 o 
   1   5   2       23.28       23.58      0.26 o 
   2   5   2       13.29       13.64      0.22 o 
   3   5   2       28.74       28.50      0.37 o 
   4   5   2        3.97        5.50      0.22 o 
   5   5   2       32.00       30.55      0.54 o 
   6   5   2        6.22        6.50      0.29 o 
   7   5   2        0.26        0.14      0.23 o 
  -7   6   2        1.63        1.64      0.26 o 
  -6   6   2       26.87       26.05      0.51 o 
  -5   6   2        8.72        7.97      0.25 o 
  -4   6   2       77.03       76.09      0.84 o 
  -3   6   2        4.20        4.38      0.19 o 
  -2   6   2       36.77       41.48      0.57 o 
  -1   6   2      154.20      156.42      1.52 o 
   0   6   2       94.80       96.96      0.91 o 
   1   6   2       51.16       49.08      0.51 o 
   2   6   2       27.66       25.68      0.35 o 
   3   6   2       11.27       10.52      0.27 o 
   4   6   2       78.21       70.98      0.90 o 
   5   6   2        2.15        2.60      0.22 o 
   6   6   2        0.04       -0.08      0.19 o 
  -6   7   2       17.67       18.12      0.51 o 
  -5   7   2        0.33       -0.15      0.22 o 
  -4   7   2       14.47       14.65      0.38 o 
  -3   7   2        8.06        9.05      0.27 o 
  -2   7   2      103.79      100.48      0.98 o 
  -1   7   2       60.56       54.78      1.01 o 
   0   7   2      141.78      144.60      1.59 o 
   1   7   2        3.99        3.97      0.18 o 
   2   7   2       66.42       65.29      1.04 o 
   3   7   2       69.11       69.85      0.90 o 
   4   7   2        7.33        5.31      0.29 o 
   5   7   2        2.68        2.83      0.24 o 
   6   7   2        1.70        2.35      0.26 o 
  -5   8   2        1.15        1.02      0.23 o 
  -4   8   2       15.65       16.41      0.41 o 
  -3   8   2       10.34        9.06      0.32 o 
  -2   8   2        4.40        4.44      0.26 o 
  -1   8   2       19.46       20.72      0.44 o 
   0   8   2        7.53        6.28      0.29 o 
   1   8   2        9.11        7.52      0.31 o 
   2   8   2        1.07        0.69      0.20 o 
   3   8   2       19.77       20.02      0.50 o 
   4   8   2       25.84       23.93      0.57 o 
   5   8   2        3.54        3.90      0.31 o 
  -4   9   2       14.81       15.32      0.44 o 
  -3   9   2        6.43        6.38      0.31 o 
  -2   9   2       26.89       27.85      0.86 o 
  -1   9   2       34.57       33.57      0.96 o 
   0   9   2       51.49       50.60      1.15 o 
   1   9   2       11.51       12.00      0.42 o 
   2   9   2        0.21        0.33      0.22 o 
   3   9   2        4.37        3.98      0.33 o 
   4   9   2        3.77        4.20      0.35 o 
  -2  10   2       19.59       22.40      0.59 o 
  -1  10   2       15.27       16.28      0.57 o 
   0  10   2        1.87        1.80      0.27 o 
   1  10   2       10.00       12.21      0.53 o 
  -8   0   3       11.66       11.83      0.55 o 
  -7   0   3       43.31       38.90      0.95 o 
  -6   0   3        2.07        1.97      0.24 o 
  -5   0   3       52.75       52.10      0.90 o 
  -4   0   3       98.65      107.06      1.96 o 
  -3   0   3        0.34       -0.11      0.07 o 
  -2   0   3        3.85        2.99      0.12 o 
  -1   0   3      266.73      257.22      3.26 o 
   0   0   3      771.61      772.39      7.50 o 
   1   0   3     3695.18     3487.84     45.51 o 
   2   0   3      166.56      159.29      1.86 o 
   3   0   3       71.53       74.56      0.97 o 
   4   0   3      210.80      211.05      2.53 o 
   5   0   3        0.56        0.35      0.14 o 
   6   0   3      105.55      105.64      2.02 o 
   7   0   3        8.41        8.44      0.74 o 
   8   0   3       13.49       15.40      1.12 o 
  -8   1   3       27.66       28.42      0.65 o 
  -7   1   3       56.52       59.74      0.89 o 
  -6   1   3       41.78       39.57      0.79 o 
  -5   1   3        3.76        4.01      0.14 o 
  -4   1   3      389.51      398.18      3.24 o 
  -3   1   3      586.69      608.97      5.81 o 
  -2   1   3      594.13      634.27      5.94 o 
  -1   1   3     1775.11     1788.27     13.46 o 
   0   1   3     2103.09     2070.50     14.61 o 
   1   1   3     2240.35     2166.27     18.98 o 
   2   1   3       25.74       24.39      0.27 o 
   3   1   3      110.42      123.47      1.08 o 
   4   1   3       56.96       58.99      0.63 o 
   5   1   3       40.10       41.92      0.57 o 
   6   1   3       23.06       23.52      0.63 o 
   7   1   3       16.54       16.87      0.71 o 
   8   1   3       20.18       20.84      0.85 o 
  -8   2   3       17.35       17.79      0.46 o 
  -7   2   3       13.61       11.82      0.36 o 
  -6   2   3       28.13       26.28      0.60 o 
  -5   2   3       17.40       17.50      0.27 o 
  -4   2   3        5.57        6.96      0.23 o 
  -3   2   3       20.07       24.57      0.45 o 
  -2   2   3      222.00      230.38      2.05 o 
  -1   2   3      561.68      583.74      4.17 o 
   0   2   3       37.30       33.15      0.33 o 
   1   2   3      840.60      895.32      6.17 o 
   2   2   3       67.71       80.46      0.63 o 
   3   2   3      424.01      452.72      3.24 o 
   4   2   3       66.98       66.70      0.87 o 
   5   2   3        6.23        6.25      0.21 o 
   6   2   3       21.96       20.90      0.60 o 
   7   2   3       21.74       20.68      0.65 o 
   8   2   3        6.00        6.27      0.47 o 
  -8   3   3        4.96        5.48      0.37 o 
  -7   3   3       19.93       20.60      0.66 o 
  -6   3   3        4.92        4.43      0.28 o 
  -5   3   3       51.23       51.29      0.84 o 
  -4   3   3       27.08       26.62      0.50 o 
  -3   3   3      356.43      365.24      3.67 o 
  -2   3   3     1449.57     1604.54     13.80 o 
  -1   3   3      254.91      271.87      1.98 o 
   0   3   3      573.39      634.32      4.87 o 
   1   3   3      337.62      378.82      2.46 o 
   2   3   3      252.39      236.27      1.59 o 
   3   3   3       18.43       19.25      0.28 o 
   4   3   3        0.56        0.29      0.13 o 
   5   3   3       75.09       73.36      1.02 o 
   6   3   3       13.62       12.13      0.41 o 
   7   3   3       24.98       24.41      0.64 o 
   8   3   3       14.92       15.74      0.66 o 
  -8   4   3        0.77        0.51      0.28 o 
  -7   4   3       10.04       10.30      0.36 o 
  -6   4   3       23.77       24.30      0.53 o 
  -5   4   3      237.70      231.26      2.42 o 
  -4   4   3      194.34      194.17      2.11 o 
  -3   4   3       81.56       79.91      0.87 o 
  -2   4   3       36.32       44.77      0.58 o 
  -1   4   3      107.27      112.23      0.83 o 
   0   4   3      238.84      272.75      2.22 o 
   1   4   3      628.44      647.18      4.14 o 
   2   4   3      108.03      113.96      1.02 o 
   3   4   3        7.90        7.44      0.19 o 
   4   4   3       76.05       74.23      0.72 o 
   5   4   3      105.90       95.61      1.05 o 
   6   4   3        2.24        2.04      0.21 o 
   7   4   3        5.59        6.88      0.41 o 
  -7   5   3        0.76        0.89      0.23 o 
  -6   5   3       10.45       11.16      0.32 o 
  -5   5   3       84.88       87.52      1.23 o 
  -4   5   3      449.99      444.11      4.07 o 
  -3   5   3       37.19       37.28      0.50 o 
  -2   5   3      109.42      102.86      0.87 o 
  -1   5   3       16.67       18.15      0.23 o 
   0   5   3       30.21       32.53      0.45 o 
   1   5   3      110.69      110.58      1.00 o 
   2   5   3        1.67        1.38      0.11 o 
   3   5   3        9.66       10.01      0.25 o 
   4   5   3       23.98       22.58      0.44 o 
   5   5   3        8.54        7.28      0.28 o 
   6   5   3        0.63        0.43      0.19 o 
   7   5   3        0.04        0.26      0.23 o 
  -7   6   3       20.08       20.66      0.53 o 
  -6   6   3       47.48       52.54      1.12 o 
  -5   6   3       75.13       73.59      0.84 o 
  -4   6   3        8.47        8.39      0.25 o 
  -3   6   3      111.00      112.02      1.26 o 
  -2   6   3       39.48       35.85      0.45 o 
  -1   6   3       49.82       45.58      0.49 o 
   0   6   3      274.60      269.69      2.04 o 
   1   6   3       28.99       27.19      0.46 o 
   2   6   3        6.61        6.49      0.21 o 
   3   6   3        1.19        0.43      0.13 o 
   4   6   3       17.42       15.49      0.36 o 
   5   6   3        1.02        1.15      0.20 o 
   6   6   3        8.72        8.54      0.35 o 
  -6   7   3        1.62        2.38      0.47 o 
  -5   7   3        3.76        3.55      0.23 o 
  -4   7   3        7.58        7.61      0.28 o 
  -3   7   3       13.36       11.43      0.52 o 
  -2   7   3       70.99       67.62      1.07 o 
  -1   7   3       23.51       22.81      0.37 o 
   0   7   3       78.17       76.95      1.60 o 
   1   7   3       16.05       14.55      0.33 o 
   2   7   3       19.53       20.45      0.46 o 
   3   7   3       52.20       53.69      0.76 o 
   4   7   3       24.88       22.10      0.54 o 
   5   7   3        1.66        1.94      0.23 o 
   6   7   3        5.05        5.45      0.32 o 
  -5   8   3        3.79        3.31      0.27 o 
  -4   8   3       26.16       25.85      0.51 o 
  -3   8   3        3.62        3.69      0.25 o 
  -2   8   3        3.81        3.25      0.26 o 
  -1   8   3       30.30       29.07      0.48 o 
   0   8   3       51.37       53.00      0.74 o 
   1   8   3        2.56        2.62      0.23 o 
   2   8   3       75.46       70.59      1.86 o 
   3   8   3       12.07       13.88      0.44 o 
   4   8   3        3.61        3.78      0.30 o 
   5   8   3        3.24        4.22      0.40 o 
  -4   9   3        4.55        4.77      0.29 o 
  -3   9   3        0.47        0.79      0.21 o 
  -2   9   3       26.32       26.30      0.78 o 
  -1   9   3       10.60       11.21      0.45 o 
   0   9   3        6.03        5.90      0.41 o 
   1   9   3        3.09        2.75      0.27 o 
   2   9   3        2.27        2.29      0.29 o 
   3   9   3        4.39        4.35      0.34 o 
  -1  10   3        8.34        8.13      0.42 o 
   0  10   3        6.24        7.47      0.42 o 
   1  10   3        6.37        6.53      0.49 o 
  -8   0   4        3.33        3.03      0.35 o 
  -7   0   4       11.13       10.02      0.55 o 
  -6   0   4       14.60       16.04      0.52 o 
  -5   0   4       32.11       27.79      1.20 o 
  -4   0   4        1.18        1.16      0.10 o 
  -3   0   4       60.41       78.77      1.07 o 
  -2   0   4      594.52      619.73      7.61 o 
  -1   0   4      101.98      107.09      1.70 o 
   0   0   4      569.83      582.47      7.26 o 
   1   0   4      197.38      193.18      2.61 o 
   2   0   4      580.38      610.60      7.38 o 
   3   0   4       60.62       60.39      0.82 o 
   4   0   4       25.85       19.44      0.47 o 
   5   0   4        0.00        0.04      0.14 o 
   6   0   4       27.33       29.37      0.87 o 
   7   0   4       67.69       71.52      2.26 o 
   8   0   4        3.70        2.75      0.66 o 
  -8   1   4       19.83       21.43      0.50 o 
  -7   1   4       73.98       71.48      1.00 o 
  -6   1   4      108.88      104.57      1.30 o 
  -5   1   4       55.53       58.62      0.63 o 
  -4   1   4       26.39       27.18      0.32 o 
  -3   1   4      406.68      432.63      3.94 o 
  -2   1   4      604.02      640.62      5.12 o 
  -1   1   4      609.74      602.36      4.29 o 
   0   1   4       54.13       59.81      0.42 o 
   1   1   4      403.27      402.87      3.15 o 
   2   1   4      259.99      276.82      2.14 o 
   3   1   4      502.55      538.82      3.91 o 
   4   1   4        8.99       10.06      0.22 o 
   5   1   4       14.43       14.22      0.30 o 
   6   1   4      113.00      109.93      1.49 o 
   7   1   4       13.80       12.37      0.89 o 
   8   1   4        5.31        4.69      0.51 o 
  -8   2   4       29.38       30.79      0.62 o 
  -7   2   4       11.31       11.17      0.32 o 
  -6   2   4        2.78        2.25      0.21 o 
  -5   2   4        4.86        4.84      0.17 o 
  -4   2   4       27.35       26.70      0.67 o 
  -3   2   4      297.23      317.63      3.50 o 
  -2   2   4      504.71      539.73      4.34 o 
  -1   2   4      231.23      259.04      1.99 o 
   0   2   4      336.69      336.04      2.97 o 
   1   2   4      304.43      304.61      2.15 o 
   2   2   4      196.62      196.66      1.35 o 
   3   2   4       51.96       52.28      0.55 o 
   4   2   4        0.80        0.32      0.10 o 
   5   2   4        9.79        8.87      0.27 o 
   6   2   4       23.87       25.12      0.67 o 
   7   2   4       59.74       60.16      1.30 o 
   8   2   4       10.51        9.60      0.54 o 
  -8   3   4        6.59        7.71      0.53 o 
  -7   3   4       11.84       12.14      0.67 o 
  -6   3   4       24.59       25.87      0.51 o 
  -5   3   4      223.39      223.78      2.70 o 
  -4   3   4      101.71       96.09      1.13 o 
  -3   3   4      101.37      105.98      1.20 o 
  -2   3   4        0.75        0.77      0.09 o 
  -1   3   4       56.38       63.90      0.51 o 
   0   3   4       73.95       77.21      0.73 o 
   1   3   4      153.74      155.80      1.06 o 
   2   3   4      145.58      151.69      1.13 o 
   3   3   4        6.23        6.09      0.15 o 
   4   3   4       89.46       87.89      0.87 o 
   5   3   4       46.34       44.55      0.65 o 
   6   3   4       24.50       23.80      0.57 o 
   7   3   4       10.48       11.22      0.47 o 
  -8   4   4       22.07       24.60      1.32 o 
  -7   4   4        5.23        6.25      0.35 o 
  -6   4   4       28.10       28.01      0.55 o 
  -5   4   4      134.39      135.25      1.58 o 
  -4   4   4      152.69      149.85      1.69 o 
  -3   4   4       70.50       71.63      0.79 o 
  -2   4   4      132.66      132.19      2.03 o 
  -1   4   4      109.30      130.46      1.04 o 
   0   4   4      555.98      595.52      4.31 o 
   1   4   4        8.13        9.65      0.18 o 
   2   4   4       91.51       92.63      0.83 o 
   3   4   4       86.56       82.60      0.71 o 
   4   4   4       35.93       30.74      0.46 o 
   5   4   4        4.95        4.75      0.26 o 
   6   4   4        5.20        4.37      0.31 o 
   7   4   4       18.37       18.47      0.54 o 
  -7   5   4        1.25        1.05      0.24 o 
  -6   5   4        0.54        0.55      0.16 o 
  -5   5   4       78.99       83.52      1.20 o 
  -4   5   4      103.58      106.69      1.31 o 
  -3   5   4       59.15       57.37      0.71 o 
  -2   5   4        6.12        5.18      0.15 o 
  -1   5   4        4.31        2.70      0.10 o 
   0   5   4      143.74      157.92      1.26 o 
   1   5   4      125.74      140.65      1.09 o 
   2   5   4       17.66       19.19      0.25 o 
   3   5   4       86.89       81.69      0.89 o 
   4   5   4       78.02       73.41      0.98 o 
   5   5   4        8.48        6.51      0.28 o 
   6   5   4        3.58        3.14      0.25 o 
   7   5   4        0.96        0.63      0.28 o 
  -7   6   4        0.52        0.18      0.25 o 
  -6   6   4       21.69       19.81      0.47 o 
  -5   6   4        5.73        4.86      0.22 o 
  -4   6   4       37.60       33.29      0.57 o 
  -3   6   4      166.72      164.54      2.67 o 
  -2   6   4       42.70       38.44      0.44 o 
  -1   6   4       34.81       39.01      0.46 o 
   0   6   4      178.96      178.48      1.41 o 
   1   6   4       15.91       14.74      0.28 o 
   2   6   4       32.48       31.98      0.50 o 
   3   6   4       13.59       11.53      0.32 o 
   4   6   4        2.58        2.76      0.23 o 
   5   6   4       10.52       10.07      0.36 o 
   6   6   4       13.23       13.98      0.44 o 
  -6   7   4       26.81       30.32      0.70 o 
  -5   7   4        0.99        0.88      0.19 o 
  -4   7   4        9.05        9.73      0.30 o 
  -3   7   4       60.46       61.17      0.73 o 
  -2   7   4       26.39       27.23      0.63 o 
  -1   7   4       53.44       50.91      0.60 o 
   0   7   4       79.00       78.78      1.41 o 
   1   7   4      154.08      157.18      2.67 o 
   2   7   4       47.57       45.64      0.87 o 
   3   7   4        3.12        2.67      0.22 o 
   4   7   4        0.49        0.47      0.23 o 
   5   7   4        1.49        2.08      0.27 o 
  -5   8   4       21.74       23.64      0.67 o 
  -4   8   4        5.09        4.90      0.25 o 
  -3   8   4       13.42       14.65      0.36 o 
  -2   8   4        5.26        5.96      0.26 o 
  -1   8   4       14.65       15.46      0.38 o 
   0   8   4       11.37       12.48      0.36 o 
   1   8   4        2.55        1.98      0.22 o 
   2   8   4        7.95        7.77      0.37 o 
   3   8   4       15.89       15.82      0.68 o 
   4   8   4        2.65        2.19      0.37 o 
  -4   9   4        9.52       10.26      0.37 o 
  -3   9   4       22.91       24.11      0.53 o 
  -2   9   4        6.57        5.97      0.29 o 
  -1   9   4       11.62       12.87      0.51 o 
   0   9   4        2.11        1.59      0.23 o 
   1   9   4        6.71        5.77      0.32 o 
   2   9   4       18.95       22.01      0.68 o 
   3   9   4        7.35        6.48      0.39 o 
  -1  10   4        2.10        2.26      0.32 o 
   0  10   4        1.65        2.24      0.27 o 
  -8   0   5       28.03       30.02      0.85 o 
  -7   0   5       59.21       55.40      1.90 o 
  -6   0   5      137.37      128.16      2.19 o 
  -5   0   5        4.76        6.18      0.25 o 
  -4   0   5       34.97       36.54      0.53 o 
  -3   0   5       20.71       21.57      0.49 o 
  -2   0   5      880.16      913.27     13.71 o 
  -1   0   5      617.59      647.31      7.83 o 
   0   0   5      541.92      528.43      5.14 o 
   1   0   5     1369.22     1429.84     14.56 o 
   2   0   5       87.75       99.06      1.25 o 
   3   0   5      245.89      245.67      2.64 o 
   4   0   5       38.42       38.99      0.60 o 
   5   0   5        4.75        4.37      0.25 o 
   6   0   5        1.41        1.04      0.31 o 
   7   0   5        0.32        0.34      0.48 o 
   8   0   5        1.80        1.96      0.65 o 
  -8   1   5        1.34        0.84      0.25 o 
  -7   1   5       13.03       14.37      0.38 o 
  -6   1   5        7.01        7.12      0.25 o 
  -5   1   5       17.53       18.59      0.31 o 
  -4   1   5      120.78      129.48      1.41 o 
  -3   1   5      471.63      511.85      5.02 o 
  -2   1   5      120.05      122.97      1.72 o 
  -1   1   5      403.68      417.63      3.38 o 
   0   1   5     1026.81     1069.10      7.68 o 
   1   1   5      158.62      154.23      1.28 o 
   2   1   5      271.10      282.19      2.17 o 
   3   1   5       17.95       17.10      0.24 o 
   4   1   5       13.46       15.68      0.24 o 
   5   1   5       16.05       17.20      0.35 o 
   6   1   5       10.05       10.98      0.42 o 
   7   1   5       10.76        9.56      0.58 o 
  -8   2   5        2.25        2.36      0.30 o 
  -7   2   5       13.65       11.56      0.42 o 
  -6   2   5       27.97       29.67      0.61 o 
  -5   2   5      100.68      101.26      1.10 o 
  -4   2   5       25.38       24.22      0.53 o 
  -3   2   5       73.03       68.69      0.72 o 
  -2   2   5      971.10     1053.20     10.02 o 
  -1   2   5      195.51      226.71      1.77 o 
   0   2   5      199.69      207.38      1.76 o 
   1   2   5      268.60      281.28      2.42 o 
   2   2   5      178.36      199.47      1.50 o 
   3   2   5        4.05        2.92      0.12 o 
   4   2   5      107.56       98.18      0.87 o 
   5   2   5       13.02       12.39      0.31 o 
   6   2   5        7.49        7.27      0.34 o 
   7   2   5       13.93       14.45      0.63 o 
  -8   3   5        2.19        2.46      0.35 o 
  -7   3   5        0.54        0.48      0.21 o 
  -6   3   5       83.80       81.37      1.27 o 
  -5   3   5      270.59      265.83      3.16 o 
  -4   3   5       18.99       18.11      0.42 o 
  -3   3   5      101.77      104.61      1.19 o 
  -2   3   5       92.49       97.13      0.95 o 
  -1   3   5      641.56      718.79      6.24 o 
   0   3   5      114.89      124.65      1.06 o 
   1   3   5      629.49      665.22      4.83 o 
   2   3   5      609.47      631.39      4.30 o 
   3   3   5       53.68       57.13      0.52 o 
   4   3   5       27.09       25.24      0.38 o 
   5   3   5       43.08       36.51      0.58 o 
   6   3   5       64.79       59.74      1.39 o 
   7   3   5       38.44       36.42      0.92 o 
  -8   4   5       20.43       22.02      0.65 o 
  -7   4   5        0.40       -0.20      0.20 o 
  -6   4   5       36.27       37.00      0.88 o 
  -5   4   5      108.01      103.84      1.46 o 
  -4   4   5       65.03       63.34      0.86 o 
  -3   4   5       90.01       92.71      0.98 o 
  -2   4   5      199.59      218.66      1.89 o 
  -1   4   5      113.63      128.48      1.08 o 
   0   4   5       40.44       40.76      0.47 o 
   1   4   5      139.18      152.90      1.20 o 
   2   4   5       78.59       77.71      0.65 o 
   3   4   5      164.09      162.64      1.37 o 
   4   4   5       18.98       20.97      0.39 o 
   5   4   5       36.80       32.68      0.61 o 
   6   4   5        7.46        7.49      0.34 o 
   7   4   5        0.54        0.66      0.26 o 
  -7   5   5        1.65        2.29      0.27 o 
  -6   5   5       49.78       48.09      0.92 o 
  -5   5   5       11.22       10.65      0.36 o 
  -4   5   5       58.04       56.50      0.81 o 
  -3   5   5      119.94      120.43      1.25 o 
  -2   5   5        3.96        3.80      0.13 o 
  -1   5   5       17.27       18.97      0.23 o 
   0   5   5        6.45        5.87      0.16 o 
   1   5   5      282.97      289.38      2.23 o 
   2   5   5       70.66       70.83      0.62 o 
   3   5   5      111.47      102.35      1.07 o 
   4   5   5       24.21       20.14      0.42 o 
   5   5   5       19.17       20.22      0.51 o 
   6   5   5        5.32        5.65      0.30 o 
  -7   6   5        4.37        4.83      0.33 o 
  -6   6   5       24.84       27.07      0.58 o 
  -5   6   5        7.10        8.35      0.47 o 
  -4   6   5        4.70        4.37      0.19 o 
  -3   6   5       79.64       75.71      0.84 o 
  -2   6   5       62.98       67.29      0.66 o 
  -1   6   5       27.33       23.35      0.37 o 
   0   6   5       25.20       27.33      0.38 o 
   1   6   5       79.26       74.43      1.00 o 
   2   6   5       41.39       39.26      0.86 o 
   3   6   5       21.36       20.99      0.49 o 
   4   6   5        0.13        0.06      0.17 o 
   5   6   5       12.63       10.91      0.38 o 
   6   6   5        4.74        4.30      0.29 o 
  -6   7   5        9.59       10.27      0.41 o 
  -5   7   5       53.17       55.26      0.84 o 
  -4   7   5       18.16       18.71      0.37 o 
  -3   7   5        3.52        3.42      0.17 o 
  -2   7   5       27.09       22.62      0.38 o 
  -1   7   5       31.70       27.13      0.43 o 
   0   7   5       44.29       38.45      0.84 o 
   1   7   5       79.27       82.65      1.07 o 
   2   7   5        3.14        2.99      0.30 o 
   3   7   5        2.05        2.37      0.23 o 
   4   7   5       14.43       13.37      0.45 o 
   5   7   5        2.89        2.85      0.43 o 
  -5   8   5        0.39        0.87      0.22 o 
  -4   8   5        3.52        3.22      0.22 o 
  -3   8   5       16.39       15.80      0.41 o 
  -2   8   5       14.11       12.93      0.34 o 
  -1   8   5       23.46       22.72      0.45 o 
   0   8   5       31.05       33.10      0.78 o 
   1   8   5        9.34        8.72      0.35 o 
   2   8   5       16.37       15.74      0.65 o 
   3   8   5        0.68        0.52      0.25 o 
   4   8   5       13.04       14.01      0.81 o 
  -3   9   5        0.49        0.23      0.20 o 
  -2   9   5        4.60        4.56      0.29 o 
  -1   9   5        3.51        3.85      0.25 o 
   0   9   5        1.27        1.41      0.24 o 
   1   9   5       13.31       12.31      0.43 o 
   2   9   5        8.13        8.39      0.42 o 
   3   9   5        1.60        1.29      0.34 o 
  -8   0   6        4.91        3.54      0.34 o 
  -7   0   6        0.24        0.44      0.24 o 
  -6   0   6      225.32      203.34      4.02 o 
  -5   0   6      174.08      179.52      3.62 o 
  -4   0   6      451.20      490.60      5.42 o 
  -3   0   6       11.89       10.92      0.27 o 
  -2   0   6       11.58       10.43      0.34 o 
  -1   0   6      515.05      526.95      5.11 o 
   0   0   6     1105.78     1155.67     16.47 o 
   1   0   6      758.20      816.90      8.81 o 
   2   0   6       22.28       20.60      0.41 o 
   3   0   6        0.01        0.36      0.14 o 
   4   0   6      187.06      198.73      2.02 o 
   5   0   6       39.78       39.43      0.84 o 
   6   0   6       21.08       20.77      1.01 o 
   7   0   6        4.55        4.33      0.68 o 
  -8   1   6        7.90        6.65      0.28 o 
  -7   1   6        7.60        5.81      0.24 o 
  -6   1   6        1.21        0.59      0.19 o 
  -5   1   6       95.56       88.36      0.95 o 
  -4   1   6       19.24       20.89      0.24 o 
  -3   1   6       40.88       44.39      0.39 o 
  -2   1   6       71.64       78.31      0.65 o 
  -1   1   6      431.15      472.54      3.36 o 
   0   1   6      373.21      398.74      2.92 o 
   1   1   6      151.19      169.87      1.34 o 
   2   1   6      338.93      357.47      2.73 o 
   3   1   6      257.04      262.64      2.19 o 
   4   1   6       36.02       32.46      0.39 o 
   5   1   6       34.91       32.71      0.57 o 
   6   1   6       36.69       36.52      0.74 o 
   7   1   6        3.74        3.80      0.38 o 
  -8   2   6        9.13       10.47      0.63 o 
  -7   2   6        2.31        2.05      0.24 o 
  -6   2   6       69.29       64.47      1.06 o 
  -5   2   6       76.16       71.32      1.17 o 
  -4   2   6       40.58       46.51      0.83 o 
  -3   2   6      129.00      123.99      1.19 o 
  -2   2   6      108.97      118.34      1.01 o 
  -1   2   6      196.19      214.07      1.70 o 
   0   2   6       97.09      102.27      0.82 o 
   1   2   6      103.91      108.23      0.96 o 
   2   2   6       35.73       32.38      0.35 o 
   3   2   6       36.59       33.73      0.38 o 
   4   2   6       43.57       47.14      0.48 o 
   5   2   6       48.45       48.80      0.74 o 
   6   2   6       19.30       18.28      0.52 o 
   7   2   6       13.55       14.13      0.70 o 
  -8   3   6        2.17        2.79      0.31 o 
  -7   3   6       38.01       38.53      0.70 o 
  -6   3   6        7.01        5.58      0.35 o 
  -5   3   6       12.86       10.44      0.49 o 
  -4   3   6       42.57       39.05      0.58 o 
  -3   3   6       25.59       26.67      0.44 o 
  -2   3   6        6.06        5.40      0.18 o 
  -1   3   6       64.67       68.97      0.67 o 
   0   3   6      146.61      142.68      1.20 o 
   1   3   6        5.57        5.06      0.16 o 
   2   3   6       68.22       66.63      0.61 o 
   3   3   6      111.41      113.47      0.92 o 
   4   3   6        0.62        0.88      0.13 o 
   5   3   6       15.28       15.26      0.38 o 
   6   3   6       11.88       13.21      0.45 o 
   7   3   6       17.44       18.63      0.62 o 
  -8   4   6        3.69        4.40      0.46 o 
  -7   4   6        0.81        0.47      0.20 o 
  -6   4   6        2.32        2.29      0.38 o 
  -5   4   6       50.87       50.82      0.95 o 
  -4   4   6      239.48      231.37      2.48 o 
  -3   4   6      108.52      106.56      1.01 o 
  -2   4   6        3.78        4.11      0.12 o 
  -1   4   6        2.67        3.00      0.12 o 
   0   4   6       55.57       57.62      0.62 o 
   1   4   6        7.74        7.24      0.17 o 
   2   4   6      237.85      232.71      1.87 o 
   3   4   6        1.29        1.01      0.11 o 
   4   4   6        7.75        6.29      0.23 o 
   5   4   6       15.26       13.90      0.46 o 
   6   4   6        6.29        7.29      0.35 o 
   7   4   6        2.63        2.60      0.34 o 
  -7   5   6       27.62       29.77      0.78 o 
  -6   5   6        7.30        7.10      0.46 o 
  -5   5   6       20.65       18.49      0.53 o 
  -4   5   6       54.65       53.44      0.78 o 
  -3   5   6      118.51      113.84      1.20 o 
  -2   5   6      114.36      109.76      0.97 o 
  -1   5   6       11.52        9.01      0.19 o 
   0   5   6       56.31       58.74      0.54 o 
   1   5   6      256.76      259.76      2.36 o 
   2   5   6       60.92       57.95      0.57 o 
   3   5   6       12.51       11.59      0.40 o 
   4   5   6       18.71       16.00      0.44 o 
   5   5   6        5.44        5.61      0.32 o 
   6   5   6        0.09        0.50      0.22 o 
  -7   6   6        5.99        6.33      0.91 o 
  -6   6   6        5.63        6.30      0.47 o 
  -5   6   6        4.91        4.15      0.57 o 
  -4   6   6       98.53       94.44      1.09 o 
  -3   6   6       77.69       73.46      0.73 o 
  -2   6   6       18.74       18.36      0.29 o 
  -1   6   6       74.01       73.03      0.88 o 
   0   6   6       18.32       19.93      0.45 o 
   1   6   6      111.55      111.12      1.00 o 
   2   6   6       42.15       44.42      0.59 o 
   3   6   6       19.98       19.89      0.50 o 
   4   6   6       30.15       30.08      0.63 o 
   5   6   6       15.79       15.76      0.50 o 
  -6   7   6       21.36       24.56      1.03 o 
  -5   7   6        4.89        5.16      0.31 o 
  -4   7   6       16.60       17.18      0.37 o 
  -3   7   6       48.79       47.66      0.70 o 
  -2   7   6      117.56      116.72      1.30 o 
  -1   7   6       16.62       15.82      0.31 o 
   0   7   6       37.38       36.78      0.67 o 
   1   7   6        8.28        8.11      0.33 o 
   2   7   6      141.95      140.10      4.55 o 
   3   7   6       92.57       87.53      2.60 o 
   4   7   6        8.82        9.44      0.40 o 
   5   7   6        1.82        1.50      0.39 o 
  -5   8   6        3.64        4.61      0.29 o 
  -4   8   6        9.34       10.72      0.33 o 
  -3   8   6       12.14       13.27      0.36 o 
  -2   8   6       19.39       19.47      0.45 o 
  -1   8   6       15.94       14.00      0.37 o 
   0   8   6       20.50       20.96      0.47 o 
   1   8   6        3.45        2.53      0.27 o 
   2   8   6        1.65        1.63      0.27 o 
   3   8   6       25.04       27.50      1.12 o 
   4   8   6        4.03        4.05      0.42 o 
  -3   9   6        3.25        3.63      0.27 o 
  -2   9   6        3.25        3.66      0.28 o 
  -1   9   6       11.27       10.91      0.36 o 
   0   9   6        9.80        9.98      0.39 o 
   1   9   6        4.19        3.39      0.29 o 
   2   9   6       10.77       11.72      0.49 o 
  -8   0   7        1.55        0.97      0.27 o 
  -7   0   7        9.78        8.23      0.41 o 
  -6   0   7        0.22       -0.36      0.30 o 
  -5   0   7      264.13      248.44      3.92 o 
  -4   0   7        0.38        0.03      0.12 o 
  -3   0   7      697.26      727.93     10.99 o 
  -2   0   7       28.55       24.28      1.16 o 
  -1   0   7      295.69      311.14      3.37 o 
   0   0   7      262.24      299.57      3.33 o 
   1   0   7        0.31        0.16      0.12 o 
   2   0   7      319.48      325.06      3.37 o 
   3   0   7      309.15      327.51      3.83 o 
   4   0   7      212.21      208.40      2.28 o 
   5   0   7       55.88       54.27      1.03 o 
   6   0   7        0.18        0.54      0.52 o 
   7   0   7        0.00        0.43      0.51 o 
  -8   1   7        1.67        1.74      0.27 o 
  -7   1   7        2.24        2.15      0.35 o 
  -6   1   7        2.25        1.54      0.11 o 
  -5   1   7        2.39        1.76      0.12 o 
  -4   1   7      138.26      135.50      1.43 o 
  -3   1   7      189.99      193.42      1.60 o 
  -2   1   7      178.09      182.45      1.55 o 
  -1   1   7      321.40      343.87      2.79 o 
   0   1   7       33.06       35.50      0.38 o 
   1   1   7      283.46      272.31      2.08 o 
   2   1   7        6.15        6.02      0.17 o 
   3   1   7       22.34       22.89      0.33 o 
   4   1   7      151.34      152.85      1.31 o 
   5   1   7       93.67       90.87      1.05 o 
   6   1   7       11.29       12.73      0.57 o 
   7   1   7        0.26        0.00      0.28 o 
  -8   2   7       25.43       27.20      0.69 o 
  -7   2   7        9.54        9.23      0.38 o 
  -6   2   7       26.30       24.33      0.69 o 
  -5   2   7       44.82       46.06      1.07 o 
  -4   2   7      175.73      169.48      1.77 o 
  -3   2   7       19.78       21.21      0.32 o 
  -2   2   7      100.50      106.85      0.87 o 
  -1   2   7      300.73      309.60      2.43 o 
   0   2   7       22.68       26.13      0.33 o 
   1   2   7      144.14      140.98      1.22 o 
   2   2   7      139.95      140.05      1.12 o 
   3   2   7       65.88       66.53      0.63 o 
   4   2   7        7.20        7.52      0.23 o 
   5   2   7       16.30       16.05      0.40 o 
   6   2   7       13.81       14.05      0.49 o 
   7   2   7        0.25        0.23      0.46 o 
  -8   3   7        9.38       10.45      0.46 o 
  -7   3   7        2.66        3.15      0.24 o 
  -6   3   7       11.87       11.32      0.48 o 
  -5   3   7       95.40       89.40      1.28 o 
  -4   3   7      407.91      384.72      4.42 o 
  -3   3   7       37.76       38.91      0.56 o 
  -2   3   7      539.36      560.67      4.20 o 
  -1   3   7       40.68       45.97      0.50 o 
   0   3   7       30.86       29.56      0.35 o 
   1   3   7       53.71       51.81      0.59 o 
   2   3   7        2.71        2.60      0.13 o 
   3   3   7       36.63       35.90      0.51 o 
   4   3   7       35.43       33.61      0.50 o 
   5   3   7       17.33       14.71      0.39 o 
   6   3   7        0.15       -0.13      0.21 o 
   7   3   7       20.16       21.92      0.75 o 
  -7   4   7        7.48        7.39      0.33 o 
  -6   4   7       15.52       14.57      0.70 o 
  -5   4   7      127.10      124.05      1.81 o 
  -4   4   7       20.45       19.31      0.40 o 
  -3   4   7        1.38        1.50      0.14 o 
  -2   4   7       26.20       25.58      0.30 o 
  -1   4   7       52.42       51.23      0.52 o 
   0   4   7        2.75        3.39      0.13 o 
   1   4   7       54.14       55.77      0.67 o 
   2   4   7      233.36      233.65      1.79 o 
   3   4   7        3.38        2.59      0.15 o 
   4   4   7       29.23       25.09      0.64 o 
   5   4   7        4.31        3.73      0.27 o 
   6   4   7        6.18        5.81      0.34 o 
  -7   5   7       22.90       27.11      1.04 o 
  -6   5   7        1.22        1.23      0.39 o 
  -5   5   7        4.45        5.15      0.48 o 
  -4   5   7       12.10        9.09      0.46 o 
  -3   5   7        3.06        3.78      0.20 o 
  -2   5   7      198.57      188.71      2.11 o 
  -1   5   7       13.48       13.30      0.24 o 
   0   5   7       90.38       85.85      0.83 o 
   1   5   7       16.93       17.77      0.32 o 
   2   5   7        3.35        3.95      0.23 o 
   3   5   7       11.79       10.89      0.38 o 
   4   5   7       18.10       17.14      0.66 o 
   5   5   7        2.71        2.86      0.27 o 
   6   5   7        3.46        2.80      0.46 o 
  -6   6   7        1.01        0.34      0.40 o 
  -5   6   7        4.38        4.02      0.39 o 
  -4   6   7       25.26       25.19      0.48 o 
  -3   6   7        9.82        8.86      0.25 o 
  -2   6   7       24.33       20.97      0.31 o 
  -1   6   7       41.67       39.81      0.43 o 
   0   6   7       14.65       15.33      0.30 o 
   1   6   7      175.99      170.02      1.55 o 
   2   6   7      203.82      198.68      2.08 o 
   3   6   7       59.97       57.82      1.37 o 
   4   6   7        6.56        6.87      0.35 o 
   5   6   7        0.86        0.64      0.25 o 
  -6   7   7        3.14        3.41      0.44 o 
  -5   7   7        8.19        7.52      0.45 o 
  -4   7   7       35.44       36.39      0.54 o 
  -3   7   7       24.77       24.00      0.47 o 
  -2   7   7       17.19       18.09      0.57 o 
  -1   7   7       24.06       23.53      0.44 o 
   0   7   7       30.35       30.47      0.42 o 
   1   7   7       23.81       24.71      0.49 o 
   2   7   7        3.72        5.22      0.30 o 
   3   7   7       59.46       56.70      1.16 o 
   4   7   7        9.37        9.71      0.44 o 
  -4   8   7        3.70        4.21      0.24 o 
  -3   8   7        9.79       10.05      0.47 o 
  -2   8   7       24.57       23.94      0.57 o 
  -1   8   7        5.11        4.20      0.24 o 
   0   8   7       56.18       56.84      1.03 o 
   1   8   7        9.34        9.20      0.40 o 
   2   8   7        6.37        6.46      0.37 o 
   3   8   7       29.55       31.44      1.75 o 
  -3   9   7        2.89        3.57      0.28 o 
  -2   9   7        5.89        5.93      0.33 o 
  -1   9   7        1.54        1.96      0.22 o 
   0   9   7        6.17        6.73      0.33 o 
   1   9   7        0.70        0.47      0.23 o 
  -8   0   8       32.59       36.36      1.39 o 
  -7   0   8        0.41        0.14      0.20 o 
  -6   0   8        0.29       -0.07      0.18 o 
  -5   0   8       89.30       82.72      1.48 o 
  -4   0   8        0.84        0.95      0.14 o 
  -3   0   8       76.82       78.14      1.39 o 
  -2   0   8        0.67        0.45      0.11 o 
  -1   0   8      351.72      398.07      4.28 o 
   0   0   8      120.40      122.19      1.48 o 
   1   0   8       40.57       43.72      0.73 o 
   2   0   8      107.53      112.49      1.32 o 
   3   0   8       24.20       23.15      0.76 o 
   4   0   8      106.35      106.06      1.66 o 
   5   0   8       47.40       45.13      0.94 o 
   6   0   8       20.23       20.00      0.83 o 
   7   0   8        1.48        1.38      0.61 o 
  -8   1   8       10.10       10.36      0.49 o 
  -7   1   8        0.26        0.31      0.19 o 
  -6   1   8        5.32        4.49      0.30 o 
  -5   1   8        6.91        5.72      0.20 o 
  -4   1   8      109.81      106.22      1.13 o 
  -3   1   8       31.07       32.01      0.35 o 
  -2   1   8       69.31       72.12      1.07 o 
  -1   1   8      115.48      118.02      1.10 o 
   0   1   8       35.67       41.38      0.44 o 
   1   1   8       89.21       82.21      0.74 o 
   2   1   8       71.97       76.11      0.72 o 
   3   1   8       32.83       32.66      0.42 o 
   4   1   8       43.46       43.86      0.55 o 
   5   1   8       36.55       38.38      0.67 o 
   6   1   8       18.48       19.65      0.58 o 
   7   1   8       13.97       13.61      0.63 o 
  -8   2   8        5.48        6.10      0.38 o 
  -7   2   8        2.95        3.01      0.27 o 
  -6   2   8       16.17       15.59      0.43 o 
  -5   2   8       22.54       18.70      0.47 o 
  -4   2   8       57.20       56.16      0.71 o 
  -3   2   8      252.08      257.14      1.89 o 
  -2   2   8      107.93      113.70      1.01 o 
  -1   2   8      249.01      252.58      2.28 o 
   0   2   8      204.45      215.96      2.02 o 
   1   2   8       47.32       50.07      0.50 o 
   2   2   8       90.58       92.71      0.86 o 
   3   2   8      131.35      125.34      1.06 o 
   4   2   8      101.24       99.35      1.05 o 
   5   2   8       15.75       16.28      0.45 o 
   6   2   8        7.03        7.90      0.36 o 
  -8   3   8        0.17       -0.16      0.24 o 
  -7   3   8       28.48       28.23      0.58 o 
  -6   3   8        9.20       10.36      0.48 o 
  -5   3   8       29.49       30.23      0.72 o 
  -4   3   8      290.68      283.51      2.93 o 
  -3   3   8       34.37       33.18      0.57 o 
  -2   3   8       45.25       46.39      0.45 o 
  -1   3   8       22.52       24.78      0.37 o 
   0   3   8       71.95       71.94      0.74 o 
   1   3   8      202.50      197.36      1.68 o 
   2   3   8       79.47       82.10      0.79 o 
   3   3   8       60.26       60.18      0.61 o 
   4   3   8       12.16       10.65      0.34 o 
   5   3   8        2.87        2.26      0.22 o 
   6   3   8        2.68        3.07      0.29 o 
  -7   4   8       13.46       15.08      0.75 o 
  -6   4   8        6.49        6.28      0.51 o 
  -5   4   8       43.52       45.32      0.91 o 
  -4   4   8      103.10       90.40      1.66 o 
  -3   4   8       70.80       65.18      0.81 o 
  -2   4   8       47.88       55.08      0.58 o 
  -1   4   8      307.47      312.01      2.60 o 
   0   4   8       38.02       37.77      0.45 o 
   1   4   8      262.49      261.48      3.19 o 
   2   4   8       24.68       26.26      0.42 o 
   3   4   8       28.49       26.86      0.42 o 
   4   4   8        1.01        1.24      0.19 o 
   5   4   8       15.85       17.57      0.50 o 
   6   4   8        8.80        9.06      0.66 o 
  -7   5   8        8.33        8.65      0.67 o 
  -6   5   8        0.42        0.27      0.36 o 
  -5   5   8        0.39       -0.02      0.22 o 
  -4   5   8        0.82        0.45      0.21 o 
  -3   5   8       92.94       89.53      0.96 o 
  -2   5   8      170.82      162.76      1.80 o 
  -1   5   8       21.54       23.44      0.34 o 
   0   5   8       18.87       17.56      0.33 o 
   1   5   8        3.06        3.33      0.17 o 
   2   5   8      125.77      122.03      1.42 o 
   3   5   8       11.95       11.70      0.40 o 
   4   5   8        0.32        0.45      0.24 o 
   5   5   8        2.79        3.34      0.33 o 
  -6   6   8        1.46        1.65      0.46 o 
  -5   6   8        3.04        2.51      0.41 o 
  -4   6   8       30.06       29.37      0.85 o 
  -3   6   8       12.46       10.10      0.28 o 
  -2   6   8        4.52        3.55      0.15 o 
  -1   6   8       42.70       40.08      0.58 o 
   0   6   8       86.56       81.61      0.79 o 
   1   6   8        0.17        0.07      0.15 o 
   2   6   8       48.85       47.12      0.85 o 
   3   6   8        7.94        7.94      0.39 o 
   4   6   8        3.94        3.03      0.29 o 
   5   6   8        4.77        4.64      0.37 o 
  -5   7   8       12.11       12.27      0.54 o 
  -4   7   8       28.32       29.37      0.59 o 
  -3   7   8       15.28       14.03      0.36 o 
  -2   7   8        9.27        7.25      0.28 o 
  -1   7   8       25.28       24.12      0.45 o 
   0   7   8       12.40       12.62      0.29 o 
   1   7   8       14.69       13.83      0.39 o 
   2   7   8        0.63        0.65      0.21 o 
   3   7   8       30.08       32.82      0.87 o 
   4   7   8        7.76        7.06      0.53 o 
  -4   8   8        0.44        0.44      0.23 o 
  -3   8   8       23.25       24.99      0.75 o 
  -2   8   8       12.52       12.58      0.38 o 
  -1   8   8       10.63       10.34      0.34 o 
   0   8   8        1.72        2.08      0.22 o 
   1   8   8        8.93        8.32      0.35 o 
   2   8   8        3.63        3.68      0.32 o 
   3   8   8       31.82       31.96      1.18 o 
  -2   9   8        3.25        2.57      0.42 o 
  -1   9   8       32.23       32.14      0.58 o 
   0   9   8       19.31       19.19      0.52 o 
  -8   0   9       10.16        7.81      0.40 o 
  -7   0   9        3.01        3.24      0.28 o 
  -6   0   9        9.71        8.67      0.39 o 
  -5   0   9      110.17      104.07      1.82 o 
  -4   0   9       12.10       13.10      0.45 o 
  -3   0   9       36.02       35.27      0.89 o 
  -2   0   9        6.92        8.62      0.26 o 
  -1   0   9      141.88      152.41      1.75 o 
   0   0   9        1.56        3.70      1.02 o 
   1   0   9       41.92       45.43      0.71 o 
   2   0   9       28.92       33.35      0.56 o 
   3   0   9        3.97        4.34      0.25 o 
   4   0   9        2.57        2.17      0.28 o 
   5   0   9        8.80        9.61      0.48 o 
   6   0   9        0.14       -0.19      0.42 o 
  -8   1   9        3.99        4.41      0.33 o 
  -7   1   9       18.41       20.01      0.54 o 
  -6   1   9       32.83       31.13      0.65 o 
  -5   1   9       80.58       78.82      1.05 o 
  -4   1   9       42.09       40.51      0.46 o 
  -3   1   9      121.52      118.65      1.06 o 
  -2   1   9      338.32      338.17      5.06 o 
  -1   1   9       40.33       37.09      0.42 o 
   0   1   9        3.20        3.48      0.25 o 
   1   1   9       38.22       38.01      0.43 o 
   2   1   9       51.07       54.90      0.55 o 
   3   1   9       57.37       53.97      0.60 o 
   4   1   9       37.22       37.61      0.52 o 
   5   1   9       25.24       22.98      0.49 o 
   6   1   9        9.66       10.79      0.43 o 
  -8   2   9       16.18       16.65      0.56 o 
  -7   2   9        1.10        1.79      0.24 o 
  -6   2   9        7.33        6.91      0.28 o 
  -5   2   9       41.35       38.55      0.63 o 
  -4   2   9       52.67       52.85      0.68 o 
  -3   2   9       50.32       48.11      0.53 o 
  -2   2   9      340.38      335.97      2.99 o 
  -1   2   9      296.07      301.86      3.03 o 
   0   2   9       48.17       49.38      0.67 o 
   1   2   9        8.33        9.75      0.21 o 
   2   2   9       85.00       84.56      0.81 o 
   3   2   9       86.86       87.04      0.90 o 
   4   2   9        1.06        1.39      0.17 o 
   5   2   9        1.87        2.14      0.22 o 
   6   2   9       10.30       10.91      0.50 o 
  -7   3   9       11.78       11.72      0.49 o 
  -6   3   9       32.18       31.30      0.78 o 
  -5   3   9        9.66        7.77      0.40 o 
  -4   3   9       59.71       56.19      1.34 o 
  -3   3   9      138.01      131.95      1.42 o 
  -2   3   9      201.10      199.73      1.69 o 
  -1   3   9       88.16       93.02      0.97 o 
   0   3   9       12.49       11.90      0.29 o 
   1   3   9       94.44       94.60      0.92 o 
   2   3   9      141.82      144.68      1.28 o 
   3   3   9       27.63       26.46      0.44 o 
   4   3   9        3.44        3.52      0.23 o 
   5   3   9       15.90       15.97      0.44 o 
   6   3   9        1.66        2.14      0.29 o 
  -7   4   9        5.32        5.78      0.56 o 
  -6   4   9        5.22        4.73      0.47 o 
  -5   4   9       10.38       11.50      0.60 o 
  -4   4   9       85.46       77.32      1.31 o 
  -3   4   9       14.39       12.79      0.34 o 
  -2   4   9       75.87       68.71      0.69 o 
  -1   4   9      145.34      135.16      1.64 o 
   0   4   9      216.81      211.13      1.90 o 
   1   4   9      278.31      267.69      2.61 o 
   2   4   9       20.21       19.13      0.36 o 
   3   4   9        1.28        1.33      0.17 o 
   4   4   9        7.92        7.11      0.38 o 
   5   4   9       18.51       19.42      0.54 o 
  -6   5   9       27.18       28.13      0.81 o 
  -5   5   9       46.74       46.46      0.89 o 
  -4   5   9       29.37       28.13      0.75 o 
  -3   5   9       19.69       19.23      0.35 o 
  -2   5   9       32.26       28.36      0.39 o 
  -1   5   9        8.83        7.81      0.22 o 
   0   5   9       63.87       62.51      0.68 o 
   1   5   9        7.06        6.84      0.30 o 
   2   5   9       49.37       52.23      0.66 o 
   3   5   9       24.67       24.08      0.56 o 
   4   5   9        1.56        1.42      0.28 o 
   5   5   9        1.27        1.26      0.31 o 
  -6   6   9       20.09       22.12      0.77 o 
  -5   6   9        0.12       -0.13      0.23 o 
  -4   6   9        3.48        3.77      0.23 o 
  -3   6   9       47.15       44.03      0.69 o 
  -2   6   9       72.63       71.37      0.72 o 
  -1   6   9       21.88       20.33      0.39 o 
   0   6   9       10.82       11.18      0.29 o 
   1   6   9       61.86       62.70      1.10 o 
   2   6   9       15.21       13.77      0.49 o 
   3   6   9       31.82       33.79      0.79 o 
   4   6   9       17.63       21.69      0.67 o 
  -5   7   9        5.21        5.09      0.41 o 
  -4   7   9        2.62        2.43      0.43 o 
  -3   7   9       35.96       34.51      0.56 o 
  -2   7   9        0.03        0.05      0.11 o 
  -1   7   9        6.24        7.12      0.25 o 
   0   7   9        2.86        3.05      0.19 o 
   1   7   9       29.65       30.10      0.61 o 
   2   7   9        3.84        4.09      0.32 o 
   3   7   9       23.87       26.65      1.13 o 
  -3   8   9       15.53       17.18      0.49 o 
  -2   8   9        6.20        6.24      0.33 o 
  -1   8   9        3.91        4.30      0.25 o 
   0   8   9        4.40        5.46      0.28 o 
   1   8   9        8.38        8.05      0.36 o 
   2   8   9        4.47        4.18      0.39 o 
  -7   0  10        1.80        1.94      0.25 o 
  -6   0  10       20.69       19.77      0.58 o 
  -5   0  10       51.17       48.15      1.01 o 
  -4   0  10      596.14      588.94      9.03 o 
  -3   0  10        3.13        3.11      0.27 o 
  -2   0  10       12.10       11.07      0.54 o 
  -1   0  10        0.13       -0.02      0.11 o 
   0   0  10        5.00        5.73      0.27 o 
   1   0  10      140.40      138.53      2.44 o 
   2   0  10        5.14        4.91      0.24 o 
   3   0  10       67.43       68.00      1.06 o 
   4   0  10       11.51       10.96      0.43 o 
   5   0  10        0.87        0.63      0.26 o 
   6   0  10       13.17       15.75      0.82 o 
  -7   1  10        0.66        1.30      0.24 o 
  -6   1  10       10.73       10.17      0.39 o 
  -5   1  10       63.49       65.00      0.88 o 
  -4   1  10        6.66        6.75      0.28 o 
  -3   1  10      434.91      423.65      4.74 o 
  -2   1  10      196.02      196.96      1.89 o 
  -1   1  10       36.32       35.89      0.57 o 
   0   1  10       43.39       47.80      0.59 o 
   1   1  10        7.39        7.11      0.19 o 
   2   1  10       21.57       21.35      0.32 o 
   3   1  10       83.37       83.18      0.87 o 
   4   1  10        4.81        4.54      0.22 o 
   5   1  10        1.13        1.00      0.23 o 
   6   1  10        4.69        4.97      0.34 o 
  -7   2  10       17.40       16.34      0.46 o 
  -6   2  10       20.56       19.96      0.47 o 
  -5   2  10        4.32        4.59      0.30 o 
  -4   2  10      132.53      129.78      1.43 o 
  -3   2  10      208.27      202.94      1.87 o 
  -2   2  10       20.62       19.51      0.32 o 
  -1   2  10       38.27       35.55      0.53 o 
   0   2  10      150.70      143.24      1.58 o 
   1   2  10        9.52       10.36      0.25 o 
   2   2  10      143.04      137.46      1.20 o 
   3   2  10       40.14       37.42      0.75 o 
   4   2  10        8.86        8.93      0.28 o 
   5   2  10        5.44        4.97      0.29 o 
   6   2  10        1.89        1.67      0.36 o 
  -7   3  10       16.27       17.80      0.53 o 
  -6   3  10        8.68        8.51      0.32 o 
  -5   3  10       21.29       21.85      0.47 o 
  -4   3  10        5.58        5.49      0.39 o 
  -3   3  10        4.30        4.69      0.23 o 
  -2   3  10        0.19        0.16      0.10 o 
  -1   3  10       44.54       40.26      0.86 o 
   0   3  10      134.19      135.27      1.42 o 
   1   3  10       48.43       47.40      0.59 o 
   2   3  10      100.24       95.24      0.99 o 
   3   3  10        9.32        9.93      0.31 o 
   4   3  10        6.71        6.18      0.29 o 
   5   3  10       14.74       14.77      0.44 o 
  -7   4  10        2.05        2.30      0.46 o 
  -6   4  10        2.06        1.92      0.68 o 
  -5   4  10        5.01        6.43      0.39 o 
  -4   4  10       20.30       18.70      0.42 o 
  -3   4  10       18.34       16.05      0.41 o 
  -2   4  10       17.58       17.97      0.29 o 
  -1   4  10       32.83       32.06      0.43 o 
   0   4  10        1.69        1.70      0.15 o 
   1   4  10       19.10       16.92      0.39 o 
   2   4  10       14.51       13.54      0.35 o 
   3   4  10       30.59       29.40      0.51 o 
   4   4  10        8.83       10.45      0.48 o 
   5   4  10        2.70        3.78      0.36 o 
  -6   5  10        3.03        2.73      0.49 o 
  -5   5  10       21.27       22.61      0.71 o 
  -4   5  10       14.63       14.32      0.39 o 
  -3   5  10        4.18        4.20      0.25 o 
  -2   5  10       67.35       64.66      0.77 o 
  -1   5  10      237.77      235.37      1.85 o 
   0   5  10      159.38      158.19      1.52 o 
   1   5  10       28.72       29.43      0.52 o 
   2   5  10       14.95       15.68      0.40 o 
   3   5  10        1.73        2.35      0.26 o 
   4   5  10        5.67        7.53      0.42 o 
  -5   6  10        4.04        5.13      0.43 o 
  -4   6  10        8.07        8.50      0.46 o 
  -3   6  10        1.10        1.29      0.21 o 
  -2   6  10        6.46        6.31      0.23 o 
  -1   6  10       46.21       44.30      0.51 o 
   0   6  10        6.39        6.63      0.23 o 
   1   6  10       10.06       10.12      0.29 o 
   2   6  10        2.11        2.02      0.27 o 
   3   6  10       16.13       16.95      0.52 o 
   4   6  10       13.73       15.98      0.76 o 
  -4   7  10        2.69        2.64      0.27 o 
  -3   7  10       14.19       14.90      0.49 o 
  -2   7  10        2.05        2.27      0.21 o 
  -1   7  10        6.01        7.06      0.22 o 
   0   7  10       22.55       23.63      0.42 o 
   1   7  10        7.71        7.98      0.34 o 
   2   7  10        4.68        4.49      0.35 o 
   3   7  10       18.53       19.55      1.51 o 
  -2   8  10        1.20        1.07      0.25 o 
  -1   8  10       12.99       12.92      0.41 o 
   0   8  10        6.14        6.90      0.30 o 
   1   8  10        1.57        1.53      0.27 o 
  -7   0  11        6.23        5.41      0.35 o 
  -6   0  11        6.59        5.38      0.35 o 
  -5   0  11       13.05       11.77      1.43 o 
  -4   0  11       20.26       20.55      0.87 o 
  -3   0  11       19.51       19.54      0.49 o 
  -2   0  11       15.95       16.14      0.47 o 
  -1   0  11       15.23       13.50      0.53 o 
   0   0  11        0.54        0.29      0.16 o 
   1   0  11        1.12        1.57      0.17 o 
   2   0  11       20.47       18.48      0.52 o 
   3   0  11        4.79        4.92      0.30 o 
   4   0  11       25.67       26.96      0.65 o 
   5   0  11        0.56        0.68      0.24 o 
  -7   1  11       59.81       62.63      1.11 o 
  -6   1  11       20.44       21.81      0.57 o 
  -5   1  11       35.34       33.68      0.51 o 
  -4   1  11      164.98      160.66      1.74 o 
  -3   1  11       76.99       71.85      1.00 o 
  -2   1  11       13.19       12.37      0.36 o 
  -1   1  11       34.21       32.28      0.59 o 
   0   1  11       30.16       25.35      0.46 o 
   1   1  11        1.28        1.47      0.14 o 
   2   1  11       51.27       48.15      0.58 o 
   3   1  11      100.10       96.93      0.99 o 
   4   1  11        2.93        3.69      0.22 o 
   5   1  11        4.34        4.88      0.28 o 
  -7   2  11       20.01       23.34      0.57 o 
  -6   2  11       28.18       27.74      0.58 o 
  -5   2  11       53.23       56.24      0.88 o 
  -4   2  11       27.65       24.48      0.59 o 
  -3   2  11       36.00       33.32      0.58 o 
  -2   2  11       30.15       27.13      0.57 o 
  -1   2  11       16.93       16.32      0.36 o 
   0   2  11       57.18       55.56      0.77 o 
   1   2  11        0.65        0.69      0.13 o 
   2   2  11       19.49       19.28      0.39 o 
   3   2  11       23.01       22.87      0.40 o 
   4   2  11       22.25       21.85      0.50 o 
   5   2  11       10.91       12.14      0.42 o 
  -7   3  11       10.39       11.21      0.46 o 
  -6   3  11       11.09       11.60      0.39 o 
  -5   3  11        1.23        1.29      0.22 o 
  -4   3  11       26.74       26.80      0.86 o 
  -3   3  11       22.21       24.17      0.40 o 
  -2   3  11       24.21       21.64      0.40 o 
  -1   3  11       51.98       49.40      0.71 o 
   0   3  11       54.95       58.48      0.76 o 
   1   3  11       31.67       28.23      0.50 o 
   2   3  11       66.14       64.11      0.78 o 
   3   3  11        3.77        3.58      0.22 o 
   4   3  11       10.54       10.34      0.55 o 
   5   3  11        3.97        3.29      0.32 o 
  -6   4  11        2.43        2.76      0.45 o 
  -5   4  11       17.81       14.59      0.60 o 
  -4   4  11        5.98        5.91      0.34 o 
  -3   4  11      106.17      100.47      1.45 o 
  -2   4  11        9.48        9.04      0.26 o 
  -1   4  11       65.25       57.95      0.72 o 
   0   4  11       27.77       27.88      0.50 o 
   1   4  11        3.85        4.23      0.23 o 
   2   4  11        1.67        2.04      0.21 o 
   3   4  11       23.39       22.35      0.46 o 
   4   4  11        4.51        4.30      0.32 o 
  -6   5  11        3.61        5.16      0.57 o 
  -5   5  11       38.20       37.31      1.20 o 
  -4   5  11        5.89        5.75      0.30 o 
  -3   5  11       26.72       27.65      0.59 o 
  -2   5  11       30.04       29.44      0.59 o 
  -1   5  11        0.46        0.41      0.13 o 
   0   5  11       18.46       18.22      0.42 o 
   1   5  11       18.47       19.76      0.44 o 
   2   5  11        3.52        3.97      0.25 o 
   3   5  11        1.71        1.95      0.26 o 
   4   5  11       14.13       15.69      0.69 o 
  -5   6  11        5.05        4.84      0.57 o 
  -4   6  11        0.48        0.33      0.20 o 
  -3   6  11       10.80       11.40      0.43 o 
  -2   6  11        5.00        5.93      0.23 o 
  -1   6  11        7.54        7.84      0.26 o 
   0   6  11        0.72        0.16      0.16 o 
   1   6  11        5.65        5.20      0.27 o 
   2   6  11        8.58        8.82      0.41 o 
   3   6  11        0.30        0.34      0.26 o 
  -4   7  11       23.97       25.01      0.70 o 
  -3   7  11       24.40       26.61      0.97 o 
  -2   7  11       20.11       20.14      0.61 o 
  -1   7  11       18.46       18.90      0.40 o 
   0   7  11        7.09        7.10      0.33 o 
   1   7  11        1.88        2.51      0.30 o 
   2   7  11        6.74        6.83      0.41 o 
  -7   0  12        2.90        4.15      0.29 o 
  -6   0  12        3.49        4.08      0.31 o 
  -5   0  12        4.75        5.75      0.35 o 
  -4   0  12      197.18      191.04      2.66 o 
  -3   0  12       80.02       76.10      1.52 o 
  -2   0  12      234.99      235.41      3.91 o 
  -1   0  12        5.52        5.51      0.38 o 
   0   0  12        4.83        5.04      0.39 o 
   1   0  12        7.87        7.00      0.49 o 
   2   0  12        0.85        1.10      0.27 o 
   3   0  12       38.23       40.26      0.80 o 
   4   0  12        0.26        0.21      0.24 o 
   5   0  12       16.26       16.45      0.52 o 
  -7   1  12        9.56       10.36      0.45 o 
  -6   1  12       38.89       41.35      0.73 o 
  -5   1  12       28.28       29.41      0.48 o 
  -4   1  12       15.86       16.10      0.36 o 
  -3   1  12      214.37      214.08      2.27 o 
  -2   1  12       48.87       45.46      1.22 o 
  -1   1  12        0.68        0.78      0.18 o 
   0   1  12       12.59       14.18      0.43 o 
   1   1  12        9.86        8.06      0.24 o 
   2   1  12       14.82       15.29      0.35 o 
   3   1  12       24.45       26.05      0.45 o 
   4   1  12       37.40       37.94      0.58 o 
   5   1  12        4.17        4.45      0.29 o 
  -7   2  12       58.10       60.26      1.00 o 
  -6   2  12        3.14        3.54      0.39 o 
  -5   2  12       13.94       13.18      0.42 o 
  -4   2  12       21.80       22.73      0.45 o 
  -3   2  12       11.15       11.39      0.40 o 
  -2   2  12       69.50       67.75      1.00 o 
  -1   2  12      199.43      188.46      2.30 o 
   0   2  12        8.32       10.03      0.32 o 
   1   2  12        6.72        5.96      0.23 o 
   2   2  12       20.93       20.28      0.41 o 
   3   2  12        3.32        3.39      0.22 o 
   4   2  12        1.99        1.94      0.21 o 
   5   2  12        0.37        0.62      0.25 o 
  -6   3  12       15.43       14.61      0.51 o 
  -5   3  12        6.25        6.29      0.36 o 
  -4   3  12       10.04       10.73      0.55 o 
  -3   3  12       43.65       41.29      0.68 o 
  -2   3  12      122.45      116.75      1.54 o 
  -1   3  12       26.12       23.23      0.54 o 
   0   3  12        7.51        6.90      0.27 o 
   1   3  12        5.53        4.65      0.24 o 
   2   3  12        1.27        1.11      0.20 o 
   3   3  12        1.72        1.49      0.22 o 
   4   3  12        7.51        8.50      0.36 o 
  -6   4  12        1.41        0.62      0.39 o 
  -5   4  12        1.74        1.86      0.25 o 
  -4   4  12       21.93       23.65      0.63 o 
  -3   4  12        1.00        1.18      0.24 o 
  -2   4  12        1.69        1.85      0.18 o 
  -1   4  12        6.89        5.58      0.26 o 
   0   4  12       14.35       14.40      0.37 o 
   1   4  12        3.79        3.19      0.24 o 
   2   4  12       18.42       19.76      0.59 o 
   3   4  12        0.83        0.80      0.23 o 
   4   4  12        5.12        5.98      0.37 o 
  -5   5  12        3.26        2.81      0.29 o 
  -4   5  12       11.81       11.72      0.49 o 
  -3   5  12       31.81       31.96      1.06 o 
  -2   5  12        1.03        0.41      0.16 o 
  -1   5  12        6.52        6.19      0.24 o 
   0   5  12        8.04        8.27      0.31 o 
   1   5  12        0.23        0.03      0.19 o 
   2   5  12       25.22       26.42      0.63 o 
   3   5  12        1.11        1.14      0.26 o 
  -4   6  12        1.26        1.81      0.29 o 
  -3   6  12        0.16       -0.09      0.29 o 
  -2   6  12        3.35        3.17      0.21 o 
  -1   6  12       11.47       11.97      0.36 o 
   0   6  12       51.67       52.48      0.86 o 
   1   6  12        1.42        1.20      0.22 o 
   2   6  12        2.99        3.12      0.34 o 
  -2   7  12       21.27       22.04      0.51 o 
  -1   7  12       18.84       20.30      0.43 o 
   0   7  12        1.27        0.49      0.20 o 
  -6   0  13       29.18       32.84      0.83 o 
  -5   0  13        7.87        9.42      0.38 o 
  -4   0  13        9.96        9.39      0.39 o 
  -3   0  13        1.39        1.54      0.33 o 
  -2   0  13        0.08        0.08      0.25 o 
  -1   0  13        7.63        9.26      0.51 o 
   0   0  13       20.66       15.35      0.65 o 
   1   0  13        4.05        3.24      0.39 o 
   2   0  13        2.60        2.51      0.44 o 
   3   0  13       11.78       14.65      0.62 o 
   4   0  13       55.28       53.28      1.03 o 
  -6   1  13       18.20       18.38      0.49 o 
  -5   1  13       12.29       12.47      0.33 o 
  -4   1  13        2.03        2.48      0.17 o 
  -3   1  13        8.02        7.93      0.33 o 
  -2   1  13       40.86       40.46      0.77 o 
  -1   1  13       43.06       38.59      0.72 o 
   0   1  13       32.70       30.41      0.65 o 
   1   1  13       14.41       13.35      0.46 o 
   2   1  13        7.16        8.04      0.28 o 
   3   1  13       14.91       16.73      0.42 o 
   4   1  13       25.44       26.57      0.70 o 
  -6   2  13        2.86        2.41      0.27 o 
  -5   2  13        5.44        5.68      0.36 o 
  -4   2  13       29.76       31.01      0.57 o 
  -3   2  13       68.50       67.00      1.00 o 
  -2   2  13       76.80       68.91      1.34 o 
  -1   2  13        7.25        7.43      0.34 o 
   0   2  13       17.42       17.65      0.51 o 
   1   2  13        2.35        2.23      0.22 o 
   2   2  13       12.34       13.03      0.48 o 
   3   2  13       12.03       11.63      0.39 o 
   4   2  13       17.36       17.35      0.45 o 
  -6   3  13        8.01        9.78      0.52 o 
  -5   3  13        6.59        6.40      0.44 o 
  -4   3  13        2.75        3.22      0.31 o 
  -3   3  13        9.66        9.36      0.44 o 
  -2   3  13        0.62        1.14      0.21 o 
  -1   3  13        1.70        1.91      0.31 o 
   0   3  13        8.49        8.07      0.33 o 
   1   3  13       59.79       60.54      0.91 o 
   2   3  13       14.65       16.68      0.53 o 
   3   3  13        0.87        0.46      0.21 o 
  -5   4  13        2.45        3.59      0.33 o 
  -4   4  13        8.51        8.77      0.83 o 
  -3   4  13        5.53        5.64      0.38 o 
  -2   4  13       34.00       31.06      1.16 o 
  -1   4  13       11.66       12.32      0.41 o 
   0   4  13        0.02        0.06      0.16 o 
   1   4  13        0.96        1.13      0.22 o 
   2   4  13        3.45        3.20      0.28 o 
   3   4  13        2.51        2.09      0.26 o 
  -4   5  13        4.63        5.17      0.42 o 
  -3   5  13        7.22        8.84      0.46 o 
  -2   5  13       17.84       19.51      0.60 o 
  -1   5  13       18.82       18.81      0.59 o 
   0   5  13        8.28        8.76      0.33 o 
   1   5  13        0.71        0.33      0.21 o 
   2   5  13        5.01        5.48      0.43 o 
  -3   6  13        1.03        0.43      0.34 o 
  -2   6  13       29.40       30.92      0.55 o 
  -1   6  13       11.90       11.59      0.40 o 
   0   6  13        4.10        3.90      0.29 o 
   1   6  13       20.93       22.14      0.65 o 
  -6   0  14        0.56        0.30      0.39 o 
  -5   0  14        0.23        0.32      0.21 o 
  -4   0  14       68.60       64.80      1.40 o 
  -3   0  14       19.14       19.70      0.95 o 
  -2   0  14       11.80       11.86      1.04 o 
  -1   0  14       18.04       16.25      0.68 o 
   0   0  14       19.59       15.58      0.96 o 
   1   0  14        4.74        2.84      0.40 o 
   2   0  14        4.98        3.49      0.37 o 
   3   0  14       91.14       96.17      3.43 o 
  -6   1  14        7.74        9.47      0.86 o 
  -5   1  14        4.53        4.34      0.26 o 
  -4   1  14        4.48        5.28      0.27 o 
  -3   1  14        3.46        3.87      0.31 o 
  -2   1  14        4.13        4.27      0.28 o 
  -1   1  14       10.09       10.30      0.40 o 
   0   1  14       16.05       14.48      0.53 o 
   1   1  14        2.31        1.55      0.35 o 
   2   1  14       12.39       13.15      0.46 o 
   3   1  14        4.00        3.98      0.33 o 
  -5   2  14        5.30        5.90      0.37 o 
  -4   2  14        3.91        3.84      0.26 o 
  -3   2  14        4.42        5.52      0.29 o 
  -2   2  14       22.35       23.36      0.64 o 
  -1   2  14       23.85       21.60      0.56 o 
   0   2  14       20.92       19.57      0.55 o 
   1   2  14       24.20       26.56      0.66 o 
   2   2  14       11.30       11.45      0.48 o 
   3   2  14        2.51        2.93      0.27 o 
  -5   3  14        3.56        3.31      0.34 o 
  -4   3  14        0.19       -0.18      0.23 o 
  -3   3  14       13.04       13.69      0.46 o 
  -2   3  14       26.26       25.79      0.61 o 
  -1   3  14       10.44        9.67      0.41 o 
   0   3  14       12.67       12.42      0.46 o 
   1   3  14        0.92        1.29      0.27 o 
   2   3  14       10.56       11.33      0.43 o 
   3   3  14        4.83        4.82      0.31 o 
  -4   4  14        3.66        4.16      0.36 o 
  -3   4  14        1.38        1.10      0.29 o 
  -2   4  14        0.75        1.12      0.23 o 
  -1   4  14       49.19       48.31      1.23 o 
   0   4  14        1.30        0.96      0.26 o 
   1   4  14        8.62        9.23      0.44 o 
   2   4  14        1.27        1.53      0.26 o 
  -3   5  14        6.89        7.72      0.70 o 
  -2   5  14       11.81       12.74      0.44 o 
  -1   5  14       12.94       14.61      0.50 o 
   0   5  14        8.52       11.00      0.58 o 
   1   5  14        7.72        8.47      0.38 o 
  -5   0  15        3.37        4.05      0.37 o 
  -4   0  15        1.17        0.85      0.37 o 
  -3   0  15       10.86       10.22      0.56 o 
  -2   0  15        5.92        5.60      0.45 o 
  -1   0  15       12.97       12.94      0.64 o 
   0   0  15        0.26        0.04      0.30 o 
   1   0  15        1.30        0.42      0.47 o 
   2   0  15        0.67        0.53      0.55 o 
  -5   1  15       18.18       19.21      0.50 o 
  -4   1  15        0.64        0.71      0.20 o 
  -3   1  15       17.10       17.94      0.50 o 
  -2   1  15       28.18       27.28      0.63 o 
  -1   1  15       13.16       12.36      0.46 o 
   0   1  15       28.32       26.53      0.90 o 
   1   1  15        5.50        5.46      0.36 o 
   2   1  15        0.06        0.29      0.26 o 
  -5   2  15        9.60        9.70      0.50 o 
  -4   2  15        7.21        8.01      0.33 o 
  -3   2  15       43.35       47.04      1.77 o 
  -2   2  15        2.07        2.49      0.27 o 
  -1   2  15        5.97        5.57      0.34 o 
   0   2  15       21.35       23.24      0.83 o 
   1   2  15        8.61        9.24      0.43 o 
   2   2  15       11.37       11.88      0.51 o 
  -4   3  15        3.87        4.92      0.39 o 
  -3   3  15       15.06       15.61      0.57 o 
  -2   3  15       69.47       68.98      1.11 o 
  -1   3  15       24.92       22.77      0.60 o 
   0   3  15        8.86        9.09      0.42 o 
   1   3  15        4.63        5.33      0.37 o 
  -3   4  15        2.62        2.66      0.39 o 
  -2   4  15       13.22       13.76      0.47 o 
  -1   4  15       60.99       62.64      1.08 o 
   0   4  15       37.24       37.56      0.82 o 
   1   4  15       23.20       26.05      0.81 o 
  -4   0  16        0.27        0.10      0.28 o 
  -3   0  16       22.37       24.69      0.89 o 
  -2   0  16        1.45        1.25      0.35 o 
  -1   0  16        1.15        1.17      0.35 o 
   0   0  16       29.42       27.90      0.98 o 
   1   0  16        5.53        4.08      0.51 o 
  -4   1  16        6.88        7.32      0.36 o 
  -3   1  16       31.31       31.62      0.69 o 
  -2   1  16        3.65        4.61      0.65 o 
  -1   1  16        0.31        0.08      0.22 o 
   0   1  16        5.31        6.17      0.37 o 
   1   1  16        6.89        7.43      0.58 o 
  -3   2  16        1.97        2.34      0.27 o 
  -2   2  16        3.00        2.78      0.29 o 
  -1   2  16        1.94        1.79      0.28 o 
   0   2  16        2.19        2.36      0.31 o 
   1   2  16       18.47       18.63      0.75 o 
  -2   3  16        2.88        3.37      0.30 o 
  -1   3  16        4.52        3.76      0.33 o 
   0   3  16        4.70        5.96      0.39 o 
                                                 
